# Supplementary material for: [6-(Hy­droxy­meth­yl)pyridin-2-yl]methyl ferrocene-1-carboxyl­ate
Source: Acta Crystallogr Sect E Struct Rep Online. 2011 Oct 29;67(Pt 11):m1618. doi: 10.1107/S1600536811043972 (PMC3247539; doi:10.1107/S1600536811043972)
Supplement: Supplementary file 1 [file e-67-m1618-sup1.cif]

##############################################################################
#                                                                            #
# This CIF contains the data in a paper accepted for publication in          #
# Acta Crystallographica Section E. It conforms to the requirements of       #
# Notes for Authors for Acta Crystallographica Section E, and has been       #
# peer reviewed under the auspices of the IUCr Commission on Journals.       #
#                                                                            #
# Full details of the Crystallographic Information File format               #
# are given in the paper "The Crystallographic Information File (CIF):       #
# a New Standard Archive File for Crystallography" by S. R. Hall, F. H.      #
# Allen and I. D. Brown [Acta Cryst. (1991), A47, 655-685].                  #
#                                                                            #
# The current version of the core CIF dictionary is obtainable from          #
# ftp://ftp.iucr.org/pub/cif_core.dic.                                       #
#                                                                            #
# Software is freely available for graphical display of the structure(s)     #
# in this CIF. For information consult the CIF software page                 #
# http://www.iucr.org/resources/cif/software.                                #
#                                                                            #
# This file may be used for bona fide research purposes within the           #
# scientific community so long as proper attribution is given to the journal # 
# article from which it was obtained.                                        #
#                                                                            #
##############################################################################
data_I
_audit_creation_method     SHELXL97
_chemical_name_systematic
;
[6-(Hydroxymethyl)pyridin-2-yl]methyl ferrocene-1-carboxylate
;
_chemical_name_common     ?
_chemical_formula_moiety     'C18 H17 Fe N O3'
_chemical_formula_sum     'C18 H17 Fe N O3'
_chemical_formula_iupac     '[Fe (C5 H5) (C13 H12 N O3)]'
_chemical_formula_weight     351.18
_chemical_melting_point     ?
_symmetry_cell_setting     tetragonal
_symmetry_space_group_name_H-M     'P 41 21 2'
_symmetry_space_group_name_Hall     'P 4abw 2nw'
loop_
    _symmetry_equiv_pos_as_xyz
    'x, y, z'
    'x+1/2, -y+1/2, -z+3/4'
    '-x, -y, z+1/2'
    '-x+1/2, y+1/2, -z+1/4'
    'y, x, -z'
    'y+1/2, -x+1/2, z+3/4'
    '-y+1/2, x+1/2, z+1/4'
    '-y, -x, -z+1/2'
_cell_length_a     7.5477(3)
_cell_length_b     7.5477(3)
_cell_length_c     53.351(4)
_cell_angle_alpha     90.00
_cell_angle_beta     90.00
_cell_angle_gamma     90.00
_cell_volume     3039.3(3)
_cell_formula_units_Z     8
_cell_measurement_reflns_used     9687
_cell_measurement_theta_min     1.53
_cell_measurement_theta_max     26.04
_cell_measurement_temperature     173(2)
_exptl_crystal_description     block
_exptl_crystal_colour     orange
_exptl_crystal_size_max     0.17
_exptl_crystal_size_mid     0.14
_exptl_crystal_size_min     0.12
_exptl_crystal_density_diffrn     1.535
_exptl_crystal_density_meas     ?
_exptl_crystal_density_method     'not measured'
_exptl_crystal_F_000     1456
_exptl_absorpt_coefficient_mu     1.007
_exptl_absorpt_correction_type     none
_exptl_absorpt_process_details     ?
_exptl_absorpt_correction_T_min     ?
_exptl_absorpt_correction_T_max     ?
_exptl_special_details
;
A crystal was mounted at 173 K on a Bruker <i>SMART</i> CCD PLATFORM using Mo
<i>K</i>\a graphite monochromated radiation. Image plate distance 70 mm, \f
oscillation scans 0 - 200\%, step \D\f = 0.5\%, 3 minutes per frame.
;
_diffrn_ambient_temperature     173(2)
_diffrn_radiation_type     MoK\a
_diffrn_radiation_wavelength     0.71073
_diffrn_radiation_source     'fine-focus sealed tube'
_diffrn_radiation_monochromator     graphite
_diffrn_measurement_device_type     'Bruker SMART CCD'
_diffrn_measurement_method     '\w scans'
_diffrn_detector_area_resol_mean     0
_diffrn_reflns_number     13026
_diffrn_reflns_av_R_equivalents     0.0723
_diffrn_reflns_av_sigmaI/netI     0.0723
_diffrn_reflns_theta_min     1.53
_diffrn_reflns_theta_max     25.63
_diffrn_reflns_theta_full     25.63
_diffrn_measured_fraction_theta_max     0.979
_diffrn_measured_fraction_theta_full     0.979
_diffrn_reflns_limit_h_min     -9
_diffrn_reflns_limit_h_max     8
_diffrn_reflns_limit_k_min     -9
_diffrn_reflns_limit_k_max     9
_diffrn_reflns_limit_l_min     -64
_diffrn_reflns_limit_l_max     64
_diffrn_standards_number     0
_diffrn_standards_interval_count     0
_diffrn_standards_interval_time     0
_diffrn_standards_decay_%     0
_refine_special_details
;
Refinement of <i>F</i>^2^ against ALL reflections. The weighted <i>R</i>-factor
<i>wR</i> and goodness of fit <i>S</i> are based on <i>F</i>^2^, conventional
<i>R</i>-factors <i>R</i> are based on <i>F</i>, with <i>F</i> set to zero for
negative <i>F</i>^2^. The threshold expression of <i>F</i>^2^ >
\s(<i>F</i>^2^) is used only for calculating <i>R</i>-factors(gt) <i>etc</i>.
and is not relevant to the choice of reflections for refinement.
<i>R</i>-factors based on <i>F</i>^2^ are statistically about twice as large
as those based on <i>F</i>, and <i>R</i>- factors based on ALL data will be
even larger.
;
_reflns_number_total     2808
_reflns_number_gt     2092
_reflns_threshold_expression     I>2sigma(I)
_refine_ls_structure_factor_coef     Fsqd
_refine_ls_matrix_type     full
_refine_ls_R_factor_all     0.0516
_refine_ls_R_factor_gt     0.0378
_refine_ls_wR_factor_gt     0.0793
_refine_ls_wR_factor_ref     0.0826
_refine_ls_goodness_of_fit_ref     0.862
_refine_ls_restrained_S_all     0.862
_refine_ls_number_reflns     2808
_refine_ls_number_parameters     212
_refine_ls_number_restraints     0
_refine_ls_hydrogen_treatment     mixed
_refine_ls_weighting_scheme     calc
_refine_ls_weighting_details
                 'calc w=1/[\s^2^(Fo^2^)+(0.0458P)^2^] where P=(Fo^2^+2Fc^2^)/3'
_atom_sites_solution_hydrogens     geom
_atom_sites_solution_primary     direct
_atom_sites_solution_secondary     difmap
_refine_ls_shift/su_max     0.000
_refine_ls_shift/su_mean     0.000
_refine_diff_density_max     0.243
_refine_diff_density_min     -0.572
_refine_ls_extinction_method     none
_refine_ls_extinction_coef     ?
_refine_ls_abs_structure_details     'Flack (1983), 1024 Friedel pairs'
_refine_ls_abs_structure_Flack     0.02(3)
loop_
    _atom_type_symbol
    _atom_type_description
    _atom_type_scat_dispersion_real
    _atom_type_scat_dispersion_imag
    _atom_type_scat_source
    'C' 'C' 0.0033 0.0016
                         'International Tables Vol C Tables 4.2.6.8 and 6.1.1.4'
    'H' 'H' 0.0000 0.0000
                         'International Tables Vol C Tables 4.2.6.8 and 6.1.1.4'
    'Fe' 'Fe' 0.3463 0.8444
                         'International Tables Vol C Tables 4.2.6.8 and 6.1.1.4'
    'N' 'N' 0.0061 0.0033
                         'International Tables Vol C Tables 4.2.6.8 and 6.1.1.4'
    'O' 'O' 0.0106 0.0060
                         'International Tables Vol C Tables 4.2.6.8 and 6.1.1.4'
_computing_data_collection     'SMART (Bruker, 1999)'
_computing_cell_refinement     'SMART and SAINT (Bruker, 1999)'
_computing_data_reduction     'SAINT (Bruker, 1999)'
_computing_structure_solution     'SIR97 (Altomare <i>et al.</i>, 1999)'
_computing_structure_refinement     'SHELXTL (Sheldrick, 2008)'
_computing_molecular_graphics     'SHELXTL (Sheldrick, 2008)'
_computing_publication_material     'SHELXTL (Sheldrick, 2008)'
loop_
    _atom_site_type_symbol
    _atom_site_label
    _atom_site_fract_x
    _atom_site_fract_y
    _atom_site_fract_z
    _atom_site_U_iso_or_equiv
    _atom_site_adp_type
    _atom_site_calc_flag
    _atom_site_refinement_flags
    _atom_site_occupancy
    _atom_site_symmetry_multiplicity
    _atom_site_disorder_assembly
    _atom_site_disorder_group
    Fe Fe1 0.16190(7) 0.78987(6) 0.032064(10) 0.03038(14) Uani d . 1 1 . .
    O O2 -0.0794(3) 0.8358(3) 0.09355(4) 0.0367(6) Uani d . 1 1 . .
    O O1 -0.2404(3) 0.9840(3) 0.06481(6) 0.0436(7) Uani d . 1 1 . .
    C C11 -0.0980(5) 0.9287(5) 0.07208(7) 0.0323(8) Uani d . 1 1 . .
    C C7 0.1223(5) 0.5232(5) 0.03604(7) 0.0393(9) Uani d . 1 1 . .
    H H7 0.1192 0.4606 0.0510 0.047 Uiso calc R 1 1 . .
    C C1 0.0706(5) 0.9566(4) 0.05913(7) 0.0307(8) Uani d . 1 1 . .
    C C5 0.0887(5) 1.0483(5) 0.03606(7) 0.0335(8) Uani d . 1 1 . .
    H H5 -0.0017 1.1044 0.0273 0.040 Uiso calc R 1 1 . .
    C C9 0.2208(5) 0.6541(5) -0.00017(8) 0.0432(10) Uani d . 1 1 . .
    H H9 0.2945 0.6926 -0.0130 0.052 Uiso calc R 1 1 . .
    C C4 0.2692(5) 1.0391(5) 0.02876(8) 0.0375(9) Uani d . 1 1 . .
    H H4 0.3180 1.0894 0.0144 0.045 Uiso calc R 1 1 . .
    N N1 -0.5056(4) 0.6281(4) 0.10764(5) 0.0300(7) Uani d . 1 1 . .
    C C13 -0.3422(4) 0.6468(4) 0.09774(6) 0.0304(8) Uani d . 1 1 . .
    C C14 -0.6050(5) 0.4895(5) 0.10050(6) 0.0318(9) Uani d . 1 1 . .
    C C17 -0.2723(5) 0.5255(5) 0.08130(7) 0.0365(9) Uani d . 1 1 . .
    H H17 -0.1574 0.5386 0.0753 0.044 Uiso calc R 1 1 . .
    C C10 0.0354(5) 0.6827(5) 0.00140(7) 0.0400(9) Uani d . 1 1 . .
    H H10 -0.0344 0.7431 -0.0101 0.048 Uiso calc R 1 1 . .
    C C2 0.2408(5) 0.8887(5) 0.06595(7) 0.0318(8) Uani d . 1 1 . .
    H H2 0.2673 0.8227 0.0802 0.038 Uiso calc R 1 1 . .
    C C16 -0.3757(5) 0.3827(5) 0.07373(7) 0.0381(10) Uani d . 1 1 . .
    H H16 -0.3321 0.3007 0.0623 0.046 Uiso calc R 1 1 . .
    C C15 -0.5450(5) 0.3646(5) 0.08355(7) 0.0361(9) Uani d . 1 1 . .
    H H15 -0.6167 0.2702 0.0788 0.043 Uiso calc R 1 1 . .
    C C3 0.3618(5) 0.9408(5) 0.04698(8) 0.0379(9) Uani d . 1 1 . .
    H H3 0.4821 0.9145 0.0466 0.046 Uiso calc R 1 1 . .
    C C8 0.2748(6) 0.5564(5) 0.02136(8) 0.0426(10) Uani d . 1 1 . .
    H H8 0.3897 0.5207 0.0251 0.051 Uiso calc R 1 1 . .
    C C19 -0.7864(5) 0.4814(5) 0.11208(8) 0.0399(10) Uani d . 1 1 . .
    H H19A -0.7748 0.4622 0.1300 0.048 Uiso calc R 1 1 . .
    H H19B -0.8458 0.5939 0.1096 0.048 Uiso calc R 1 1 . .
    C C6 -0.0237(5) 0.6013(5) 0.02401(7) 0.0385(9) Uani d . 1 1 . .
    H H6 -0.1398 0.6001 0.0298 0.046 Uiso calc R 1 1 . .
    C C12 -0.2403(5) 0.8036(5) 0.10734(7) 0.0418(9) Uani d . 1 1 . .
    H H12A -0.3148 0.9081 0.1064 0.050 Uiso calc R 1 1 . .
    H H12B -0.2110 0.7842 0.1248 0.050 Uiso calc R 1 1 . .
    O O3 -0.8909(4) 0.3441(4) 0.10162(6) 0.0475(7) Uani d . 1 1 . .
    H H3O -0.935(8) 0.248(8) 0.1126(13) 0.14(3) Uiso d . 1 1 . .
loop_
    _atom_site_aniso_label
    _atom_site_aniso_U_11
    _atom_site_aniso_U_22
    _atom_site_aniso_U_33
    _atom_site_aniso_U_12
    _atom_site_aniso_U_13
    _atom_site_aniso_U_23
    Fe1 0.0306(3) 0.0287(3) 0.0318(2) 0.0000(2) -0.0007(2) -0.0016(2)
    O2 0.0287(13) 0.0459(16) 0.0356(14) -0.0041(12) 0.0036(11) 0.0020(13)
    O1 0.0284(16) 0.0444(16) 0.0581(18) 0.0058(12) -0.0066(13) 0.0012(14)
    C11 0.033(2) 0.029(2) 0.035(2) -0.0008(16) -0.0008(16) -0.0083(16)
    C7 0.050(3) 0.034(2) 0.034(2) 0.0004(17) 0.0023(18) -0.0036(17)
    C1 0.025(2) 0.031(2) 0.036(2) -0.0003(14) -0.0020(15) -0.0020(16)
    C5 0.034(2) 0.031(2) 0.035(2) -0.0041(15) -0.0046(16) 0.0000(16)
    C9 0.051(3) 0.038(2) 0.040(2) -0.001(2) 0.0090(18) -0.0070(19)
    C4 0.035(2) 0.038(2) 0.039(2) -0.0072(16) -0.0006(17) 0.0016(17)
    N1 0.0288(17) 0.0290(18) 0.0323(16) 0.0008(13) 0.0012(13) 0.0023(13)
    C13 0.0292(19) 0.0329(19) 0.0293(17) 0.0014(17) 0.0016(14) -0.0011(14)
    C14 0.032(2) 0.031(2) 0.033(2) -0.0004(15) -0.0016(15) 0.0056(16)
    C17 0.036(2) 0.039(2) 0.034(2) 0.0064(17) 0.0060(17) -0.0020(17)
    C10 0.046(3) 0.040(2) 0.034(2) -0.0031(18) -0.0052(17) -0.0045(19)
    C2 0.032(2) 0.035(2) 0.0285(18) -0.0001(15) -0.0023(15) -0.0006(15)
    C16 0.047(3) 0.030(2) 0.038(2) 0.0062(17) 0.0044(18) 0.0002(16)
    C15 0.047(2) 0.028(2) 0.033(2) -0.0003(18) -0.0017(17) 0.0027(16)
    C3 0.028(2) 0.041(2) 0.045(2) -0.0030(18) 0.0017(17) -0.0012(17)
    C8 0.044(2) 0.042(2) 0.041(2) 0.0041(19) 0.0026(19) -0.0038(18)
    C19 0.042(2) 0.036(2) 0.042(2) -0.0028(18) 0.0048(19) 0.0052(17)
    C6 0.041(2) 0.037(2) 0.037(2) 0.0010(17) -0.0001(18) -0.0021(17)
    C12 0.036(2) 0.051(3) 0.039(2) -0.0074(17) 0.0099(16) -0.0056(19)
    O3 0.0446(17) 0.0500(18) 0.0478(17) -0.0159(14) -0.0041(13) 0.0078(15)
_geom_special_details
;
All e.s.d.'s (except the e.s.d. in the dihedral angle between two l.s. planes)
are estimated using the full covariance matrix. The cell e.s.d.'s are taken
into account individually in the estimation of e.s.d.'s in distances, angles
and torsion angles; correlations between e.s.d.'s in cell parameters are only
used when they are defined by crystal symmetry. An approximate (isotropic)
treatment of cell e.s.d.'s is used for estimating e.s.d.'s involving l.s.
planes.
;
loop_
    _geom_bond_atom_site_label_1
    _geom_bond_atom_site_label_2
    _geom_bond_site_symmetry_2
    _geom_bond_distance
    _geom_bond_publ_flag
    Fe1 C1 . 2.035(3) ?
    Fe1 C5 . 2.038(4) ?
    Fe1 C8 . 2.039(4) ?
    Fe1 C6 . 2.042(4) ?
    Fe1 C2 . 2.045(3) ?
    Fe1 C7 . 2.046(4) ?
    Fe1 C9 . 2.051(4) ?
    Fe1 C3 . 2.051(4) ?
    Fe1 C4 . 2.056(3) ?
    Fe1 C10 . 2.060(4) ?
    O2 C11 . 1.350(4) ?
    O2 C12 . 1.440(4) ?
    O1 C11 . 1.217(4) ?
    C11 C1 . 1.464(5) ?
    C7 C6 . 1.404(5) ?
    C7 C8 . 1.414(5) ?
    C7 H7 . 0.9300 ?
    C1 C5 . 1.419(5) ?
    C1 C2 . 1.430(5) ?
    C5 C4 . 1.418(5) ?
    C5 H5 . 0.9300 ?
    C9 C10 . 1.418(5) ?
    C9 C8 . 1.425(6) ?
    C9 H9 . 0.9300 ?
    C4 C3 . 1.408(5) ?
    C4 H4 . 0.9300 ?
    N1 C14 . 1.342(4) ?
    N1 C13 . 1.349(4) ?
    C13 C17 . 1.373(5) ?
    C13 C12 . 1.502(5) ?
    C14 C15 . 1.382(5) ?
    C14 C19 . 1.504(5) ?
    C17 C16 . 1.390(5) ?
    C17 H17 . 0.9300 ?
    C10 C6 . 1.425(5) ?
    C10 H10 . 0.9300 ?
    C2 C3 . 1.419(5) ?
    C2 H2 . 0.9300 ?
    C16 C15 . 1.388(5) ?
    C16 H16 . 0.9300 ?
    C15 H15 . 0.9300 ?
    C3 H3 . 0.9300 ?
    C8 H8 . 0.9300 ?
    C19 O3 . 1.416(4) ?
    C19 H19A . 0.9700 ?
    C19 H19B . 0.9700 ?
    C6 H6 . 0.9300 ?
    C12 H12A . 0.9700 ?
    C12 H12B . 0.9700 ?
    O3 H3O . 0.99(6) ?
loop_
    _geom_angle_atom_site_label_1
    _geom_angle_atom_site_label_2
    _geom_angle_atom_site_label_3
    _geom_angle_site_symmetry_1
    _geom_angle_site_symmetry_3
    _geom_angle
    _geom_angle_publ_flag
    C1 Fe1 C5 . . 40.77(13) ?
    C1 Fe1 C8 . . 150.96(15) ?
    C5 Fe1 C8 . . 165.83(15) ?
    C1 Fe1 C6 . . 110.37(15) ?
    C5 Fe1 C6 . . 120.19(15) ?
    C8 Fe1 C6 . . 67.99(16) ?
    C1 Fe1 C2 . . 41.02(13) ?
    C5 Fe1 C2 . . 68.73(14) ?
    C8 Fe1 C2 . . 116.19(16) ?
    C6 Fe1 C2 . . 129.80(14) ?
    C1 Fe1 C7 . . 119.02(14) ?
    C5 Fe1 C7 . . 152.99(14) ?
    C8 Fe1 C7 . . 40.51(14) ?
    C6 Fe1 C7 . . 40.19(15) ?
    C2 Fe1 C7 . . 108.06(15) ?
    C1 Fe1 C9 . . 167.76(15) ?
    C5 Fe1 C9 . . 128.65(16) ?
    C8 Fe1 C9 . . 40.78(15) ?
    C6 Fe1 C9 . . 67.92(15) ?
    C2 Fe1 C9 . . 149.40(15) ?
    C7 Fe1 C9 . . 68.11(15) ?
    C1 Fe1 C3 . . 68.30(15) ?
    C5 Fe1 C3 . . 68.11(14) ?
    C8 Fe1 C3 . . 106.35(16) ?
    C6 Fe1 C3 . . 166.67(15) ?
    C2 Fe1 C3 . . 40.54(14) ?
    C7 Fe1 C3 . . 127.87(15) ?
    C9 Fe1 C3 . . 116.32(15) ?
    C1 Fe1 C4 . . 68.18(15) ?
    C5 Fe1 C4 . . 40.54(14) ?
    C8 Fe1 C4 . . 127.05(15) ?
    C6 Fe1 C4 . . 152.84(16) ?
    C2 Fe1 C4 . . 68.10(15) ?
    C7 Fe1 C4 . . 165.19(15) ?
    C9 Fe1 C4 . . 107.45(16) ?
    C3 Fe1 C4 . . 40.10(15) ?
    C1 Fe1 C10 . . 130.51(16) ?
    C5 Fe1 C10 . . 109.47(16) ?
    C8 Fe1 C10 . . 68.39(17) ?
    C6 Fe1 C10 . . 40.65(14) ?
    C2 Fe1 C10 . . 168.74(14) ?
    C7 Fe1 C10 . . 68.17(16) ?
    C9 Fe1 C10 . . 40.37(15) ?
    C3 Fe1 C10 . . 150.13(16) ?
    C4 Fe1 C10 . . 118.30(16) ?
    C11 O2 C12 . . 115.7(3) ?
    O1 C11 O2 . . 122.7(3) ?
    O1 C11 C1 . . 124.6(4) ?
    O2 C11 C1 . . 112.6(3) ?
    C6 C7 C8 . . 108.1(3) ?
    C6 C7 Fe1 . . 69.8(2) ?
    C8 C7 Fe1 . . 69.5(2) ?
    C6 C7 H7 . . 125.9 ?
    C8 C7 H7 . . 125.9 ?
    Fe1 C7 H7 . . 126.4 ?
    C5 C1 C2 . . 108.0(3) ?
    C5 C1 C11 . . 124.3(3) ?
    C2 C1 C11 . . 127.6(3) ?
    C5 C1 Fe1 . . 69.7(2) ?
    C2 C1 Fe1 . . 69.8(2) ?
    C11 C1 Fe1 . . 122.7(2) ?
    C4 C5 C1 . . 107.9(3) ?
    C4 C5 Fe1 . . 70.4(2) ?
    C1 C5 Fe1 . . 69.5(2) ?
    C4 C5 H5 . . 126.1 ?
    C1 C5 H5 . . 126.1 ?
    Fe1 C5 H5 . . 125.6 ?
    C10 C9 C8 . . 108.2(4) ?
    C10 C9 Fe1 . . 70.2(2) ?
    C8 C9 Fe1 . . 69.2(2) ?
    C10 C9 H9 . . 125.9 ?
    C8 C9 H9 . . 125.9 ?
    Fe1 C9 H9 . . 126.3 ?
    C3 C4 C5 . . 108.2(4) ?
    C3 C4 Fe1 . . 69.8(2) ?
    C5 C4 Fe1 . . 69.07(19) ?
    C3 C4 H4 . . 125.9 ?
    C5 C4 H4 . . 125.9 ?
    Fe1 C4 H4 . . 126.9 ?
    C14 N1 C13 . . 118.7(3) ?
    N1 C13 C17 . . 122.1(3) ?
    N1 C13 C12 . . 114.6(3) ?
    C17 C13 C12 . . 123.1(3) ?
    N1 C14 C15 . . 122.3(3) ?
    N1 C14 C19 . . 115.1(3) ?
    C15 C14 C19 . . 122.6(3) ?
    C13 C17 C16 . . 119.1(4) ?
    C13 C17 H17 . . 120.4 ?
    C16 C17 H17 . . 120.4 ?
    C9 C10 C6 . . 107.1(4) ?
    C9 C10 Fe1 . . 69.5(2) ?
    C6 C10 Fe1 . . 69.0(2) ?
    C9 C10 H10 . . 126.5 ?
    C6 C10 H10 . . 126.5 ?
    Fe1 C10 H10 . . 126.6 ?
    C3 C2 C1 . . 107.3(3) ?
    C3 C2 Fe1 . . 70.0(2) ?
    C1 C2 Fe1 . . 69.1(2) ?
    C3 C2 H2 . . 126.4 ?
    C1 C2 H2 . . 126.4 ?
    Fe1 C2 H2 . . 126.1 ?
    C15 C16 C17 . . 118.9(4) ?
    C15 C16 H16 . . 120.5 ?
    C17 C16 H16 . . 120.5 ?
    C14 C15 C16 . . 118.8(3) ?
    C14 C15 H15 . . 120.6 ?
    C16 C15 H15 . . 120.6 ?
    C4 C3 C2 . . 108.6(3) ?
    C4 C3 Fe1 . . 70.1(2) ?
    C2 C3 Fe1 . . 69.5(2) ?
    C4 C3 H3 . . 125.7 ?
    C2 C3 H3 . . 125.7 ?
    Fe1 C3 H3 . . 126.3 ?
    C7 C8 C9 . . 107.8(4) ?
    C7 C8 Fe1 . . 70.0(2) ?
    C9 C8 Fe1 . . 70.0(2) ?
    C7 C8 H8 . . 126.1 ?
    C9 C8 H8 . . 126.1 ?
    Fe1 C8 H8 . . 125.4 ?
    O3 C19 C14 . . 112.0(3) ?
    O3 C19 H19A . . 109.2 ?
    C14 C19 H19A . . 109.2 ?
    O3 C19 H19B . . 109.2 ?
    C14 C19 H19B . . 109.2 ?
    H19A C19 H19B . . 107.9 ?
    C7 C6 C10 . . 108.8(4) ?
    C7 C6 Fe1 . . 70.0(2) ?
    C10 C6 Fe1 . . 70.3(2) ?
    C7 C6 H6 . . 125.6 ?
    C10 C6 H6 . . 125.6 ?
    Fe1 C6 H6 . . 125.6 ?
    O2 C12 C13 . . 113.0(3) ?
    O2 C12 H12A . . 109.0 ?
    C13 C12 H12A . . 109.0 ?
    O2 C12 H12B . . 109.0 ?
    C13 C12 H12B . . 109.0 ?
    H12A C12 H12B . . 107.8 ?
    C19 O3 H3O . . 119(4) ?
loop_
    _geom_torsion_atom_site_label_1
    _geom_torsion_atom_site_label_2
    _geom_torsion_atom_site_label_3
    _geom_torsion_atom_site_label_4
    _geom_torsion_site_symmetry_1
    _geom_torsion_site_symmetry_2
    _geom_torsion_site_symmetry_3
    _geom_torsion_site_symmetry_4
    _geom_torsion
    _geom_torsion_publ_flag
    C12 O2 C11 O1 . . . . 0.8(5) ?
    C12 O2 C11 C1 . . . . 179.9(3) ?
    C1 Fe1 C7 C6 . . . . 87.7(2) ?
    C5 Fe1 C7 C6 . . . . 52.7(4) ?
    C8 Fe1 C7 C6 . . . . -119.4(3) ?
    C2 Fe1 C7 C6 . . . . 131.1(2) ?
    C9 Fe1 C7 C6 . . . . -81.3(2) ?
    C3 Fe1 C7 C6 . . . . 171.7(2) ?
    C4 Fe1 C7 C6 . . . . -156.5(6) ?
    C10 Fe1 C7 C6 . . . . -37.6(2) ?
    C1 Fe1 C7 C8 . . . . -152.9(2) ?
    C5 Fe1 C7 C8 . . . . 172.1(3) ?
    C6 Fe1 C7 C8 . . . . 119.4(3) ?
    C2 Fe1 C7 C8 . . . . -109.5(2) ?
    C9 Fe1 C7 C8 . . . . 38.2(2) ?
    C3 Fe1 C7 C8 . . . . -68.8(3) ?
    C4 Fe1 C7 C8 . . . . -37.0(7) ?
    C10 Fe1 C7 C8 . . . . 81.8(3) ?
    O1 C11 C1 C5 . . . . -1.6(6) ?
    O2 C11 C1 C5 . . . . 179.3(3) ?
    O1 C11 C1 C2 . . . . -176.8(4) ?
    O2 C11 C1 C2 . . . . 4.1(5) ?
    O1 C11 C1 Fe1 . . . . -88.2(4) ?
    O2 C11 C1 Fe1 . . . . 92.8(3) ?
    C8 Fe1 C1 C5 . . . . 165.9(3) ?
    C6 Fe1 C1 C5 . . . . -113.0(2) ?
    C2 Fe1 C1 C5 . . . . 119.1(3) ?
    C7 Fe1 C1 C5 . . . . -156.5(2) ?
    C9 Fe1 C1 C5 . . . . -33.4(8) ?
    C3 Fe1 C1 C5 . . . . 81.2(2) ?
    C4 Fe1 C1 C5 . . . . 37.9(2) ?
    C10 Fe1 C1 C5 . . . . -71.4(3) ?
    C5 Fe1 C1 C2 . . . . -119.1(3) ?
    C8 Fe1 C1 C2 . . . . 46.8(4) ?
    C6 Fe1 C1 C2 . . . . 127.9(2) ?
    C7 Fe1 C1 C2 . . . . 84.4(2) ?
    C9 Fe1 C1 C2 . . . . -152.5(7) ?
    C3 Fe1 C1 C2 . . . . -37.9(2) ?
    C4 Fe1 C1 C2 . . . . -81.3(2) ?
    C10 Fe1 C1 C2 . . . . 169.5(2) ?
    C5 Fe1 C1 C11 . . . . 118.5(4) ?
    C8 Fe1 C1 C11 . . . . -75.6(4) ?
    C6 Fe1 C1 C11 . . . . 5.5(3) ?
    C2 Fe1 C1 C11 . . . . -122.4(4) ?
    C7 Fe1 C1 C11 . . . . -38.0(4) ?
    C9 Fe1 C1 C11 . . . . 85.1(8) ?
    C3 Fe1 C1 C11 . . . . -160.3(3) ?
    C4 Fe1 C1 C11 . . . . 156.3(3) ?
    C10 Fe1 C1 C11 . . . . 47.1(4) ?
    C2 C1 C5 C4 . . . . -0.6(4) ?
    C11 C1 C5 C4 . . . . -176.7(3) ?
    Fe1 C1 C5 C4 . . . . -60.2(3) ?
    C2 C1 C5 Fe1 . . . . 59.6(2) ?
    C11 C1 C5 Fe1 . . . . -116.4(3) ?
    C1 Fe1 C5 C4 . . . . 118.7(3) ?
    C8 Fe1 C5 C4 . . . . -32.4(7) ?
    C6 Fe1 C5 C4 . . . . -154.6(2) ?
    C2 Fe1 C5 C4 . . . . 80.8(2) ?
    C7 Fe1 C5 C4 . . . . 169.0(3) ?
    C9 Fe1 C5 C4 . . . . -69.9(3) ?
    C3 Fe1 C5 C4 . . . . 37.0(2) ?
    C10 Fe1 C5 C4 . . . . -111.1(2) ?
    C8 Fe1 C5 C1 . . . . -151.1(6) ?
    C6 Fe1 C5 C1 . . . . 86.7(2) ?
    C2 Fe1 C5 C1 . . . . -38.0(2) ?
    C7 Fe1 C5 C1 . . . . 50.2(4) ?
    C9 Fe1 C5 C1 . . . . 171.4(2) ?
    C3 Fe1 C5 C1 . . . . -81.7(2) ?
    C4 Fe1 C5 C1 . . . . -118.7(3) ?
    C10 Fe1 C5 C1 . . . . 130.2(2) ?
    C1 Fe1 C9 C10 . . . . -46.3(8) ?
    C5 Fe1 C9 C10 . . . . -73.6(3) ?
    C8 Fe1 C9 C10 . . . . 119.5(3) ?
    C6 Fe1 C9 C10 . . . . 38.1(2) ?
    C2 Fe1 C9 C10 . . . . 170.3(3) ?
    C7 Fe1 C9 C10 . . . . 81.6(2) ?
    C3 Fe1 C9 C10 . . . . -155.8(2) ?
    C4 Fe1 C9 C10 . . . . -113.4(2) ?
    C1 Fe1 C9 C8 . . . . -165.8(6) ?
    C5 Fe1 C9 C8 . . . . 166.8(2) ?
    C6 Fe1 C9 C8 . . . . -81.4(2) ?
    C2 Fe1 C9 C8 . . . . 50.7(4) ?
    C7 Fe1 C9 C8 . . . . -37.9(2) ?
    C3 Fe1 C9 C8 . . . . 84.7(3) ?
    C4 Fe1 C9 C8 . . . . 127.0(2) ?
    C10 Fe1 C9 C8 . . . . -119.5(3) ?
    C1 C5 C4 C3 . . . . 0.7(4) ?
    Fe1 C5 C4 C3 . . . . -58.9(3) ?
    C1 C5 C4 Fe1 . . . . 59.7(2) ?
    C1 Fe1 C4 C3 . . . . 81.8(3) ?
    C5 Fe1 C4 C3 . . . . 119.9(3) ?
    C8 Fe1 C4 C3 . . . . -69.6(3) ?
    C6 Fe1 C4 C3 . . . . 174.1(3) ?
    C2 Fe1 C4 C3 . . . . 37.4(2) ?
    C7 Fe1 C4 C3 . . . . -40.3(7) ?
    C9 Fe1 C4 C3 . . . . -110.4(2) ?
    C10 Fe1 C4 C3 . . . . -152.8(2) ?
    C1 Fe1 C4 C5 . . . . -38.1(2) ?
    C8 Fe1 C4 C5 . . . . 170.5(2) ?
    C6 Fe1 C4 C5 . . . . 54.3(5) ?
    C2 Fe1 C4 C5 . . . . -82.4(2) ?
    C7 Fe1 C4 C5 . . . . -160.1(5) ?
    C9 Fe1 C4 C5 . . . . 129.8(2) ?
    C3 Fe1 C4 C5 . . . . -119.9(3) ?
    C10 Fe1 C4 C5 . . . . 87.3(3) ?
    C14 N1 C13 C17 . . . . -2.3(5) ?
    C14 N1 C13 C12 . . . . -178.8(3) ?
    C13 N1 C14 C15 . . . . 0.6(5) ?
    C13 N1 C14 C19 . . . . -178.8(3) ?
    N1 C13 C17 C16 . . . . 2.8(5) ?
    C12 C13 C17 C16 . . . . 179.0(4) ?
    C8 C9 C10 C6 . . . . -0.1(4) ?
    Fe1 C9 C10 C6 . . . . -59.0(3) ?
    C8 C9 C10 Fe1 . . . . 58.9(3) ?
    C1 Fe1 C10 C9 . . . . 168.4(2) ?
    C5 Fe1 C10 C9 . . . . 127.4(2) ?
    C8 Fe1 C10 C9 . . . . -37.7(2) ?
    C6 Fe1 C10 C9 . . . . -118.6(4) ?
    C2 Fe1 C10 C9 . . . . -153.9(7) ?
    C7 Fe1 C10 C9 . . . . -81.4(3) ?
    C3 Fe1 C10 C9 . . . . 47.6(4) ?
    C4 Fe1 C10 C9 . . . . 83.8(3) ?
    C1 Fe1 C10 C6 . . . . -73.0(3) ?
    C5 Fe1 C10 C6 . . . . -114.0(2) ?
    C8 Fe1 C10 C6 . . . . 80.9(3) ?
    C2 Fe1 C10 C6 . . . . -35.2(9) ?
    C7 Fe1 C10 C6 . . . . 37.2(2) ?
    C9 Fe1 C10 C6 . . . . 118.6(4) ?
    C3 Fe1 C10 C6 . . . . 166.3(3) ?
    C4 Fe1 C10 C6 . . . . -157.5(2) ?
    C5 C1 C2 C3 . . . . 0.3(4) ?
    C11 C1 C2 C3 . . . . 176.2(3) ?
    Fe1 C1 C2 C3 . . . . 59.8(2) ?
    C5 C1 C2 Fe1 . . . . -59.5(2) ?
    C11 C1 C2 Fe1 . . . . 116.3(3) ?
    C1 Fe1 C2 C3 . . . . -118.5(3) ?
    C5 Fe1 C2 C3 . . . . -80.8(2) ?
    C8 Fe1 C2 C3 . . . . 84.7(3) ?
    C6 Fe1 C2 C3 . . . . 167.0(2) ?
    C7 Fe1 C2 C3 . . . . 127.7(2) ?
    C9 Fe1 C2 C3 . . . . 50.4(4) ?
    C4 Fe1 C2 C3 . . . . -37.0(2) ?
    C10 Fe1 C2 C3 . . . . -163.7(7) ?
    C5 Fe1 C2 C1 . . . . 37.74(19) ?
    C8 Fe1 C2 C1 . . . . -156.8(2) ?
    C6 Fe1 C2 C1 . . . . -74.5(3) ?
    C7 Fe1 C2 C1 . . . . -113.7(2) ?
    C9 Fe1 C2 C1 . . . . 168.9(3) ?
    C3 Fe1 C2 C1 . . . . 118.5(3) ?
    C4 Fe1 C2 C1 . . . . 81.5(2) ?
    C10 Fe1 C2 C1 . . . . -45.2(9) ?
    C13 C17 C16 C15 . . . . -1.7(6) ?
    N1 C14 C15 C16 . . . . 0.4(5) ?
    C19 C14 C15 C16 . . . . 179.8(3) ?
    C17 C16 C15 C14 . . . . 0.1(6) ?
    C5 C4 C3 C2 . . . . -0.5(4) ?
    Fe1 C4 C3 C2 . . . . -59.0(3) ?
    C5 C4 C3 Fe1 . . . . 58.5(2) ?
    C1 C2 C3 C4 . . . . 0.1(4) ?
    Fe1 C2 C3 C4 . . . . 59.4(3) ?
    C1 C2 C3 Fe1 . . . . -59.3(2) ?
    C1 Fe1 C3 C4 . . . . -81.5(2) ?
    C5 Fe1 C3 C4 . . . . -37.4(2) ?
    C8 Fe1 C3 C4 . . . . 128.8(2) ?
    C6 Fe1 C3 C4 . . . . -168.3(6) ?
    C2 Fe1 C3 C4 . . . . -119.8(3) ?
    C7 Fe1 C3 C4 . . . . 167.9(2) ?
    C9 Fe1 C3 C4 . . . . 86.1(3) ?
    C10 Fe1 C3 C4 . . . . 53.8(4) ?
    C1 Fe1 C3 C2 . . . . 38.4(2) ?
    C5 Fe1 C3 C2 . . . . 82.4(2) ?
    C8 Fe1 C3 C2 . . . . -111.4(2) ?
    C6 Fe1 C3 C2 . . . . -48.5(7) ?
    C7 Fe1 C3 C2 . . . . -72.2(3) ?
    C9 Fe1 C3 C2 . . . . -154.1(2) ?
    C4 Fe1 C3 C2 . . . . 119.8(3) ?
    C10 Fe1 C3 C2 . . . . 173.7(3) ?
    C6 C7 C8 C9 . . . . -0.8(4) ?
    Fe1 C7 C8 C9 . . . . -60.1(3) ?
    C6 C7 C8 Fe1 . . . . 59.3(3) ?
    C10 C9 C8 C7 . . . . 0.6(4) ?
    Fe1 C9 C8 C7 . . . . 60.1(3) ?
    C10 C9 C8 Fe1 . . . . -59.5(3) ?
    C1 Fe1 C8 C7 . . . . 55.3(4) ?
    C5 Fe1 C8 C7 . . . . -165.3(6) ?
    C6 Fe1 C8 C7 . . . . -37.3(2) ?
    C2 Fe1 C8 C7 . . . . 87.5(2) ?
    C9 Fe1 C8 C7 . . . . -118.6(3) ?
    C3 Fe1 C8 C7 . . . . 129.9(2) ?
    C4 Fe1 C8 C7 . . . . 168.9(2) ?
    C10 Fe1 C8 C7 . . . . -81.3(2) ?
    C1 Fe1 C8 C9 . . . . 173.8(3) ?
    C5 Fe1 C8 C9 . . . . -46.7(7) ?
    C6 Fe1 C8 C9 . . . . 81.3(2) ?
    C2 Fe1 C8 C9 . . . . -154.0(2) ?
    C7 Fe1 C8 C9 . . . . 118.6(3) ?
    C3 Fe1 C8 C9 . . . . -111.5(2) ?
    C4 Fe1 C8 C9 . . . . -72.6(3) ?
    C10 Fe1 C8 C9 . . . . 37.3(2) ?
    N1 C14 C19 O3 . . . . 173.3(3) ?
    C15 C14 C19 O3 . . . . -6.2(5) ?
    C8 C7 C6 C10 . . . . 0.7(4) ?
    Fe1 C7 C6 C10 . . . . 59.9(3) ?
    C8 C7 C6 Fe1 . . . . -59.1(3) ?
    C9 C10 C6 C7 . . . . -0.4(4) ?
    Fe1 C10 C6 C7 . . . . -59.7(3) ?
    C9 C10 C6 Fe1 . . . . 59.3(3) ?
    C1 Fe1 C6 C7 . . . . -111.3(2) ?
    C5 Fe1 C6 C7 . . . . -155.3(2) ?
    C8 Fe1 C6 C7 . . . . 37.6(2) ?
    C2 Fe1 C6 C7 . . . . -68.8(3) ?
    C9 Fe1 C6 C7 . . . . 81.8(2) ?
    C3 Fe1 C6 C7 . . . . -29.5(8) ?
    C4 Fe1 C6 C7 . . . . 167.1(3) ?
    C10 Fe1 C6 C7 . . . . 119.6(3) ?
    C1 Fe1 C6 C10 . . . . 129.1(2) ?
    C5 Fe1 C6 C10 . . . . 85.1(3) ?
    C8 Fe1 C6 C10 . . . . -82.0(3) ?
    C2 Fe1 C6 C10 . . . . 171.6(2) ?
    C7 Fe1 C6 C10 . . . . -119.6(3) ?
    C9 Fe1 C6 C10 . . . . -37.8(2) ?
    C3 Fe1 C6 C10 . . . . -149.1(6) ?
    C4 Fe1 C6 C10 . . . . 47.5(5) ?
    C11 O2 C12 C13 . . . . 82.9(4) ?
    N1 C13 C12 O2 . . . . -170.6(3) ?
    C17 C13 C12 O2 . . . . 13.0(5) ?
loop_
    _geom_hbond_atom_site_label_D
    _geom_hbond_atom_site_label_H
    _geom_hbond_atom_site_label_A
    _geom_hbond_site_symmetry_A
    _geom_hbond_distance_DH
    _geom_hbond_distance_HA
    _geom_hbond_distance_DA
    _geom_hbond_angle_DHA
    _geom_hbond_publ_flag
    O3 H3o N1 4_345 0.99(6) 1.88(7) 2.827(4) 159(6) ?
data_global
_journal_date_recd_electronic     2011-10-20
_journal_date_accepted     2011-10-23
_journal_name_full     'Acta Crystallographica, Section E'
_journal_year     2011
_journal_volume     67
_journal_issue     11
_journal_page_first     m1618
_journal_page_last     m1618
_journal_paper_category     QM
_journal_coeditor_code     FF2038
_publ_contact_author
;
      Therrien, Bruno
      Institut de Chimie,
      Universit\'e de Neuch\^atel,
      Avenue de Bellevaux 51,
      CH-2000 Neuch\^atel,
      Switzerland
;
_publ_contact_author_email     bruno.therrien@unine.ch
_publ_contact_author_fax     '+41 32 7182511'
_publ_contact_author_phone     '+41 32 7182499'
_publ_section_title
;
[6-(Hydroxymethyl)pyridin-2-yl]methyl ferrocene-1-carboxylate
;
loop_
    _publ_author_name
    _publ_author_address
    'Auzias, Mathieu'
;
      Institut de Chimie,
      Universit\'e de Neuch\^atel,
      Avenue de Bellevaux 51,
      CH-2000 Neuch\^atel,
      Switzerland
;
    'S\"uss-Fink, Georg'
;
      Institut de Chimie,
      Universit\'e de Neuch\^atel,
      Avenue de Bellevaux 51,
      CH-2000 Neuch\^atel,
      Switzerland
;
    'Therrien, Bruno'
;
      Institut de Chimie,
      Universit\'e de Neuch\^atel,
      Avenue de Bellevaux 51,
      CH-2000 Neuch\^atel,
      Switzerland
;
