# Supplementary material for: [6-(Hy­droxy­meth­yl)pyridin-2-yl]methyl ferrocene-1-carboxyl­ate
Source: Acta Crystallogr Sect E Struct Rep Online. 2011 Oct 29;67(Pt 11):m1618. doi: 10.1107/S1600536811043972 (PMC3247539; doi:10.1107/S1600536811043972)
Supplement: Supplementary file 2 [file e-67-m1618-Isup2.hkl]

# 
# h,k,l, Fc-squared, Fo-squared, sigma(Fo-squared) and status flag 
# 
data_I
_shelx_title ' BT002' 
_shelx_refln_list_code          4 
_shelx_F_calc_maximum      228.44 
_exptl_crystal_F_000      1456.00 
_reflns_d_resolution_high  0.8217 
 
loop_ 
 _symmetry_equiv_pos_as_xyz 
 'x, y, z' 
 'x+1/2, -y+1/2, -z+3/4' 
 '-x, -y, z+1/2' 
 '-x+1/2, y+1/2, -z+1/4' 
 'y, x, -z' 
 'y+1/2, -x+1/2, z+3/4' 
 '-y+1/2, x+1/2, z+1/4' 
 '-y, -x, -z+1/2' 
 
_cell_length_a     7.5477 
_cell_length_b     7.5477 
_cell_length_c    53.3509 
_cell_angle_alpha  90.000 
_cell_angle_beta   90.000 
_cell_angle_gamma  90.000 
 
_shelx_F_squared_multiplier     1.000 
 
loop_ 
 _refln_index_h 
 _refln_index_k 
 _refln_index_l 
 _refln_F_squared_calc 
 _refln_F_squared_meas 
 _refln_F_squared_sigma 
 _refln_observed_status 
   1   1   0    18135.01    17151.06    203.58 o 
   0   2   0     1223.14     1226.34     62.76 o 
   1   2   0     2352.76     2268.44     49.77 o 
   2   2   0     1242.24     1305.78     53.54 o 
   1   3   0     1434.50     1295.44     42.86 o 
   2   3   0     3136.74     3009.95     50.88 o 
   3   3   0     7907.68     7920.53    105.02 o 
   0   4   0        2.63        8.08     60.78 o 
   1   4   0    11232.63    11540.48    267.58 o 
   2   4   0      506.21      613.88     39.82 o 
   3   4   0      183.89      203.63     36.18 o 
   4   4   0      637.27      719.23     82.58 o 
   1   5   0       46.12       36.49     35.42 o 
   2   5   0      408.14      437.59     39.48 o 
   3   5   0     3334.03     3538.68     60.79 o 
   4   5   0     1923.84     1847.25     63.30 o 
   5   5   0      229.94      220.02    135.82 o 
   0   6   0      530.30      601.57     57.18 o 
   1   6   0      628.47      589.67     84.67 o 
   2   6   0     3536.75     3496.98    122.47 o 
   3   6   0      468.94      453.96     62.35 o 
   4   6   0       17.58       49.80     46.81 o 
   5   6   0     1771.83     1801.88     76.66 o 
   6   6   0      244.10       61.72    148.30 o 
   1   7   0      307.53      392.23     77.85 o 
   2   7   0      712.85      774.79     59.19 o 
   3   7   0       87.81      106.09     63.76 o 
   4   7   0       53.12       86.58     86.20 o 
   5   7   0       17.68       19.22     65.94 o 
   2   8   0      353.35      346.77    300.75 o 
   3   8   0      113.64      104.53     64.55 o 
   4   8   0       25.45        7.91     58.19 o 
   1   9   0       34.10       30.37    117.23 o 
   0   1   1      379.01      353.46     37.28 o 
   1   1   1     8763.02     8438.04    102.60 o 
  -1   2   1     1028.04      982.42     40.67 o 
   0   2   1      686.97      613.67     37.04 o 
   1   2   1      902.00      862.46     37.49 o 
   2   2   1      399.62      404.12     34.04 o 
  -2   3   1     1271.60     1349.65     40.36 o 
  -1   3   1     1418.86     1353.28     43.51 o 
   0   3   1     2126.29     2060.26     47.06 o 
   1   3   1     1431.00     1356.01     41.92 o 
   2   3   1     1211.21     1307.82     41.00 o 
   3   3   1     2290.54     2388.82     46.14 o 
  -3   4   1      817.58      953.67     44.96 o 
  -2   4   1     3847.22     3942.63     58.92 o 
  -1   4   1     2614.07     2958.08     77.65 o 
   0   4   1     1104.92     1113.00     49.69 o 
   1   4   1     2342.84     2634.24     64.60 o 
   2   4   1     3833.83     3833.83     63.00 o 
   3   4   1      858.92      987.75     40.71 o 
   4   4   1      427.73      423.78     50.68 o 
  -4   5   1      979.47     1045.97     48.48 o 
  -3   5   1     1542.68     1659.81     74.61 o 
  -2   5   1     1730.15     1780.74     50.43 o 
  -1   5   1      365.66      425.52     38.49 o 
   0   5   1     1913.68     1970.27     60.63 o 
   1   5   1      342.60      380.13     37.55 o 
   2   5   1     1755.71     1765.21     45.39 o 
   3   5   1     1508.75     1595.57     60.77 o 
   4   5   1      926.07      944.83     53.11 o 
   5   5   1      528.54      701.15     68.21 o 
  -5   6   1     1032.68     1038.30     73.85 o 
  -4   6   1      199.67      248.97     69.76 o 
  -3   6   1      781.36      845.65     47.54 o 
  -2   6   1      549.33      549.05     47.36 o 
  -1   6   1      502.02      573.25     62.54 o 
   0   6   1     1660.19     1827.11     78.60 o 
   1   6   1      537.49      589.17     45.00 o 
   2   6   1      434.39      427.42     58.90 o 
   3   6   1      908.05      918.84     60.26 o 
   4   6   1      215.22      263.69     60.17 o 
   5   6   1     1022.33      960.64     77.78 o 
   6   6   1     1154.07      997.21    117.81 o 
  -5   7   1       78.07       76.57     63.52 o 
  -4   7   1     1370.42     1330.91     85.90 o 
  -3   7   1      199.40      169.35     63.79 o 
  -2   7   1     1115.74     1188.72     75.22 o 
  -1   7   1      358.94      412.72     65.95 o 
   0   7   1       63.99       59.85     61.37 o 
   1   7   1      358.07      406.62     84.79 o 
   2   7   1     1088.50     1164.64     59.01 o 
   3   7   1      187.24      155.30     62.60 o 
   4   7   1     1394.28     1249.31     97.75 o 
   5   7   1      102.45       85.23     79.98 o 
  -4   8   1        8.32       11.36     50.31 o 
  -3   8   1      659.30      525.48     58.68 o 
  -2   8   1      857.00      946.46    273.28 o 
  -1   8   1      300.89      258.66    104.66 o 
   2   8   1      870.09      855.47    208.41 o 
   3   8   1      665.59      557.37     66.73 o 
   4   8   1        5.57       13.61     58.08 o 
  -1   9   1      522.33      337.85    121.99 o 
   1   9   1      532.65      264.87    120.64 o 
   0   1   2    17162.89    15696.68    678.93 o 
   1   1   2    29816.67    28493.09    190.24 o 
  -1   2   2     3721.11     3742.19     63.99 o 
   0   2   2     8483.23     8027.66    186.26 o 
   1   2   2     3390.47     3329.43     58.13 o 
   2   2   2      955.27      950.87     37.56 o 
  -2   3   2     7394.70     7455.31     72.31 o 
  -1   3   2     4021.04     4050.29     63.19 o 
   0   3   2     1500.25     1362.55     45.54 o 
   1   3   2     4212.58     4258.45     62.74 o 
   2   3   2     7288.07     7287.00     72.09 o 
   3   3   2      496.17      558.05     34.54 o 
  -3   4   2      199.22      189.59     38.93 o 
  -2   4   2     7916.14     8102.54     77.44 o 
  -1   4   2      559.06      541.06     39.69 o 
   0   4   2       95.29       76.77     39.20 o 
   1   4   2      584.38      570.85     39.19 o 
   2   4   2     8339.83     8412.02    135.89 o 
   3   4   2      223.16      222.00     41.34 o 
   4   4   2     2705.38     2835.92     64.16 o 
  -4   5   2      348.10      370.28     72.19 o 
  -3   5   2     1004.13     1130.83     62.54 o 
  -2   5   2     2473.23     2407.29     60.21 o 
  -1   5   2     1404.76     1504.16     44.83 o 
   0   5   2     1998.63     1920.14     56.76 o 
   1   5   2     1392.16     1393.84     43.74 o 
   2   5   2     2445.54     2372.95     55.00 o 
   3   5   2     1101.74     1126.99     53.02 o 
   4   5   2      350.84      337.04     73.09 o 
   5   5   2     1210.79     1268.06     50.39 o 
  -5   6   2      647.44      778.79     77.68 o 
  -4   6   2       47.51       63.96     76.45 o 
  -3   6   2      613.33      645.78     53.33 o 
  -2   6   2      752.81      739.89     51.19 o 
  -1   6   2       67.52       71.90     43.18 o 
   0   6   2     1470.13     1414.84    134.64 o 
   1   6   2      104.59      100.57     41.36 o 
   2   6   2      825.34      897.81     51.61 o 
   3   6   2      631.47      691.88     57.33 o 
   4   6   2       21.58       63.04     76.54 o 
   5   6   2      630.51      696.70     83.03 o 
   6   6   2       71.30       -0.94    110.00 o 
  -5   7   2       21.27       33.58     53.95 o 
  -4   7   2     1099.61     1150.40     62.29 o 
  -3   7   2      515.36      530.12     54.98 o 
  -2   7   2      111.87      115.42     93.39 o 
  -1   7   2      400.22      417.04     88.51 o 
   0   7   2     1212.90     1349.88     69.40 o 
   1   7   2      494.74      583.92     80.71 o 
   2   7   2      115.73      151.26     61.41 o 
   3   7   2      468.91      438.22     55.73 o 
   4   7   2     1086.68     1093.93     74.65 o 
   5   7   2       33.69       -5.09     64.39 o 
  -4   8   2       68.18       47.26     52.26 o 
  -3   8   2       91.81       59.87     62.68 o 
  -2   8   2      199.01      230.78     98.81 o 
  -1   8   2      546.04      437.60    104.19 o 
   2   8   2      204.05      185.25    169.47 o 
   3   8   2      103.97       64.63     60.71 o 
   4   8   2       65.92       38.64     55.31 o 
   0   9   2       60.51      102.23    114.24 o 
   0   1   3    10028.45     9374.14    423.54 o 
   1   1   3      157.66      151.31     27.04 o 
  -1   2   3     1565.13     1564.25     45.95 o 
   0   2   3    33807.51    31351.06   1201.05 o 
   1   2   3     1749.36     1729.76     45.80 o 
   2   2   3     8517.43     7970.99     93.73 o 
  -2   3   3      441.10      452.89     35.29 o 
  -1   3   3     1308.25     1291.03     42.28 o 
   0   3   3      762.94      847.42     38.95 o 
   1   3   3     1332.34     1290.47     39.06 o 
   2   3   3      371.50      368.17     34.76 o 
   3   3   3      107.80      115.37     27.43 o 
  -3   4   3     4306.20     4566.25     58.86 o 
  -2   4   3     2922.22     3042.86     51.49 o 
  -1   4   3      506.40      440.44     39.36 o 
   0   4   3     2483.46     2499.01     53.21 o 
   1   4   3      597.49      530.15     38.18 o 
   2   4   3     2825.05     2897.08     52.03 o 
   3   4   3     4262.81     4636.16     58.57 o 
   4   4   3      179.09      184.25     37.39 o 
  -4   5   3      764.53      777.45     75.99 o 
  -3   5   3     1528.69     1567.55     72.36 o 
  -2   5   3       63.64       45.86     45.16 o 
  -1   5   3       23.74       32.30     35.85 o 
   0   5   3      706.10      835.53     54.14 o 
   1   5   3       66.02       64.90     35.69 o 
   2   5   3       66.24       55.18     39.05 o 
   3   5   3     1422.83     1510.22     52.51 o 
   4   5   3      810.72      856.82     55.91 o 
   5   5   3     1775.19     1881.85     87.66 o 
  -5   6   3       45.07       18.93     59.87 o 
  -4   6   3      156.63      151.68     45.26 o 
  -3   6   3     2769.90     2902.28    134.80 o 
  -2   6   3      599.42      562.45     83.32 o 
  -1   6   3     1304.04     1409.57     63.53 o 
   0   6   3       72.49       61.78     52.20 o 
   1   6   3     1351.31     1383.52     91.96 o 
   2   6   3      557.75      577.87     53.35 o 
   3   6   3     2922.90     3108.38    114.89 o 
   4   6   3      142.26      152.08     47.82 o 
   5   6   3       63.49       51.74     68.71 o 
   6   6   3        5.30       18.03     62.61 o 
  -5   7   3      583.21      434.75     52.27 o 
  -4   7   3      691.49      727.88     52.14 o 
  -3   7   3       63.17       76.85     47.04 o 
  -2   7   3        3.93        3.44     96.03 o 
  -1   7   3     2222.97     2285.29     96.19 o 
   0   7   3      241.43      255.02     59.21 o 
   1   7   3     2255.64     2453.23     78.12 o 
   2   7   3       13.00       16.46     63.90 o 
   3   7   3       92.16       80.44     46.86 o 
   4   7   3      702.68      701.47     58.66 o 
   5   7   3      579.68      553.67     64.42 o 
  -4   8   3       97.55       60.40     52.96 o 
  -3   8   3      571.38      537.59     69.48 o 
  -2   8   3      441.30      431.36    102.81 o 
  -1   8   3       18.02       10.15     89.83 o 
   0   8   3      954.40     1130.36    114.75 o 
   1   8   3       33.99      127.68     91.68 o 
   2   8   3      418.37      504.00    126.69 o 
   3   8   3      521.87      457.28     65.38 o 
   4   8   3       77.60       46.71     53.66 o 
   0   9   3      243.96      168.76    116.71 o 
   0   0   4     2079.37     1641.44    121.48 o 
   0   1   4     1220.40     1173.11     61.28 o 
   1   1   4    11672.81    10981.39    146.56 o 
  -1   2   4     3476.72     3309.36     62.54 o 
   0   2   4     2540.21     2445.43     96.50 o 
   1   2   4     3887.20     3705.40     59.54 o 
   2   2   4     1350.45     1311.73     40.69 o 
  -2   3   4     1072.75     1174.89     42.64 o 
  -1   3   4      212.61      195.30     32.59 o 
   0   3   4     1111.52     1141.02     42.16 o 
   1   3   4      205.97      193.14     32.61 o 
   2   3   4     1042.70     1109.65     41.21 o 
   3   3   4     7207.51     7597.12     80.79 o 
  -3   4   4     2108.53     2253.88     51.72 o 
  -2   4   4      703.05      733.76     38.64 o 
  -1   4   4     4386.21     4332.25     81.22 o 
   0   4   4      931.15      943.47     39.39 o 
   1   4   4     4427.69     4322.37    131.08 o 
   2   4   4      746.22      788.24     38.22 o 
   3   4   4     2212.01     2316.80     49.78 o 
   4   4   4     1705.72     1802.90     45.75 o 
  -4   5   4      225.01      258.04     50.55 o 
  -3   5   4      204.97      181.52     48.94 o 
  -2   5   4      439.51      471.17     40.02 o 
  -1   5   4     2414.23     2434.94     52.69 o 
   0   5   4     2572.13     2676.23     57.86 o 
   1   5   4     2449.48     2423.37     58.12 o 
   2   5   4      414.74      426.06     41.58 o 
   3   5   4      102.20       94.31     42.77 o 
   4   5   4      154.14      172.61     50.88 o 
   5   5   4      708.45      651.68     48.36 o 
  -5   6   4      843.85      908.20     88.58 o 
  -4   6   4     1415.62     1476.74     70.90 o 
  -3   6   4       82.35       49.71     55.72 o 
  -2   6   4      826.41      863.62     52.52 o 
  -1   6   4      396.99      316.08    152.18 o 
   0   6   4      100.32      125.18     41.75 o 
   1   6   4      488.48      385.66     89.52 o 
   2   6   4      920.93      932.28     44.91 o 
   3   6   4       89.59       85.51     49.94 o 
   4   6   4     1410.34     1417.52     76.97 o 
   5   6   4      840.43      948.25     90.86 o 
   6   6   4       18.07        0.15     76.76 o 
  -5   7   4      415.89      294.33     68.78 o 
  -4   7   4      109.11      129.61     53.82 o 
  -3   7   4      398.95      396.84     48.76 o 
  -2   7   4      555.08      642.66    113.83 o 
  -1   7   4     1284.61     1349.70     63.76 o 
   0   7   4     1532.71     1708.96     91.26 o 
   1   7   4     1260.88     1259.19     67.40 o 
   2   7   4      505.57      598.35     67.46 o 
   3   7   4      437.93      435.59     47.91 o 
   4   7   4       75.36       55.49     61.91 o 
   5   7   4      408.24      369.75     68.83 o 
  -4   8   4      359.57      270.74     64.79 o 
  -3   8   4      143.62      122.29     58.57 o 
  -2   8   4      646.42      715.70    236.79 o 
  -1   8   4      614.52      566.50     94.90 o 
   0   8   4      839.31      842.07     98.13 o 
   1   8   4      590.90      567.40     95.60 o 
   2   8   4      636.39      631.55     84.61 o 
   3   8   4      158.15      137.08     53.27 o 
   4   8   4      360.08      250.46     63.86 o 
   0   9   4      119.28       78.68    115.87 o 
   0   1   5    40916.44    35227.21   1623.35 o 
   1   1   5    19935.11    18547.07    235.93 o 
  -1   2   5     9877.11     9447.02    119.95 o 
   0   2   5      212.35      209.36     36.31 o 
   1   2   5    10248.04     9700.37    137.45 o 
   2   2   5      804.50      765.87     36.36 o 
  -2   3   5     5327.68     5514.94     86.60 o 
  -1   3   5     8807.65     8634.42    112.57 o 
   0   3   5      346.07      339.64     40.57 o 
   1   3   5     8859.35     8530.24    185.75 o 
   2   3   5     5427.85     5639.69     64.77 o 
   3   3   5    11379.82    11867.28     90.92 o 
  -3   4   5     2225.49     2382.82     55.35 o 
  -2   4   5     2371.50     2510.50     50.89 o 
  -1   4   5     1124.77     1140.99     42.93 o 
   0   4   5     6846.52     7153.23    162.02 o 
   1   4   5     1141.75     1170.39     40.47 o 
   2   4   5     2416.84     2603.96     55.46 o 
   3   4   5     2356.22     2474.24     49.03 o 
   4   4   5     1030.23     1062.43     47.16 o 
  -4   5   5     1326.02     1399.12     88.61 o 
  -3   5   5       82.95       67.52     40.62 o 
  -2   5   5     1763.27     1778.86     52.58 o 
  -1   5   5      597.95      605.18     38.52 o 
   0   5   5       85.28       98.23     53.03 o 
   1   5   5      496.56      509.17     36.61 o 
   2   5   5     1811.41     1822.09     47.95 o 
   3   5   5       88.27       98.36     47.13 o 
   4   5   5     1337.87     1442.17     77.91 o 
   5   5   5       22.39       24.65     75.46 o 
  -5   6   5        8.93        2.88     56.01 o 
  -4   6   5     1102.67     1161.57     68.92 o 
  -3   6   5      282.20      305.44     63.41 o 
  -2   6   5     1224.57     1224.38     55.90 o 
  -1   6   5      333.44      337.30     58.22 o 
   0   6   5       87.54       41.26    120.68 o 
   1   6   5      307.89      327.42     43.08 o 
   2   6   5     1382.07     1385.87     64.02 o 
   3   6   5      309.45      322.63     49.09 o 
   4   6   5     1036.55     1083.55     60.84 o 
   5   6   5       12.56        1.84     82.43 o 
   6   6   5      465.64      359.26     92.66 o 
  -5   7   5      238.04      158.79     72.18 o 
  -4   7   5       68.15       66.84     53.93 o 
  -3   7   5      477.61      492.22     57.59 o 
  -2   7   5     1527.67     1626.54     71.99 o 
  -1   7   5      426.53      376.62     65.01 o 
   0   7   5      485.13      478.06    126.44 o 
   1   7   5      430.50      454.70     59.85 o 
   2   7   5     1538.70     1663.24     63.90 o 
   3   7   5      474.84      463.11     59.00 o 
   4   7   5       61.76       85.66     60.10 o 
   5   7   5      281.56      238.81     69.60 o 
  -4   8   5      203.20      154.85     77.03 o 
  -3   8   5      140.93      116.49     52.67 o 
  -2   8   5       64.41       82.98    190.67 o 
  -1   8   5      327.20      373.89     68.43 o 
   0   8   5      625.56      632.60     69.16 o 
   1   8   5      319.11      323.62     68.68 o 
   2   8   5       51.53       76.26     78.47 o 
   3   8   5      138.14      102.57     59.22 o 
   4   8   5      216.96      133.56     63.99 o 
   0   9   5        7.31       24.62    115.92 o 
   0   1   6     4028.98     3713.00    184.47 o 
   1   1   6    28361.55    26493.88    365.63 o 
  -1   2   6     2257.75     2195.52     54.34 o 
   0   2   6     7585.57     7375.31    332.18 o 
   1   2   6     2325.48     2220.67     49.12 o 
   2   2   6     1663.86     1614.88     44.98 o 
  -2   3   6     3785.00     3953.05     57.02 o 
  -1   3   6      325.31      349.76     32.59 o 
   0   3   6      120.86      110.34     29.43 o 
   1   3   6      321.09      327.12     32.00 o 
   2   3   6     3562.31     3698.76     52.30 o 
   3   3   6       29.81       25.52     30.45 o 
  -3   4   6      261.07      266.95     39.43 o 
  -2   4   6     1315.53     1320.21     43.90 o 
  -1   4   6     1543.41     1679.38     50.48 o 
   0   4   6     7516.30     7443.13    195.09 o 
   1   4   6     1547.26     1689.51     48.42 o 
   2   4   6     1379.01     1376.98     38.44 o 
   3   4   6      323.19      349.63     39.14 o 
   4   4   6      131.22      154.50     45.85 o 
  -4   5   6     1582.71     1594.80     61.74 o 
  -3   5   6     1269.67     1256.38     49.85 o 
  -2   5   6     1194.19     1262.47     42.19 o 
  -1   5   6      645.55      685.95     47.52 o 
   0   5   6     1482.51     1716.88     88.00 o 
   1   5   6      600.89      600.87     43.82 o 
   2   5   6     1384.94     1470.34     42.95 o 
   3   5   6     1140.18     1108.14     45.18 o 
   4   5   6     1387.78     1378.11     52.41 o 
   5   5   6      114.26      113.07     65.71 o 
  -5   6   6     1220.02     1239.16    109.14 o 
  -4   6   6      259.40      423.13     98.29 o 
  -3   6   6      458.25      480.49     44.82 o 
  -2   6   6     2060.31     2068.58     63.95 o 
  -1   6   6     1031.99     1087.63     64.11 o 
   0   6   6     2063.62     2339.58    164.09 o 
   1   6   6      862.48      935.02     47.11 o 
   2   6   6     2047.67     2005.00     99.72 o 
   3   6   6      450.91      459.84     49.03 o 
   4   6   6      229.84      264.04     63.13 o 
   5   6   6     1197.36     1222.45    104.40 o 
   6   6   6       59.01       52.85     59.54 o 
  -5   7   6      329.83      260.57     95.64 o 
  -4   7   6        3.98       12.30     49.56 o 
  -3   7   6     1688.15     1803.08     88.32 o 
  -2   7   6      155.38      153.17     60.45 o 
  -1   7   6      682.66      693.79     90.26 o 
   0   7   6     1283.62     1301.00    137.44 o 
   1   7   6      804.10      924.68     79.18 o 
   2   7   6      172.43      173.57     54.38 o 
   3   7   6     1734.27     1714.04     66.64 o 
   4   7   6       14.92       39.18     65.91 o 
   5   7   6      324.28      270.16     66.64 o 
  -4   8   6       77.80       76.43     75.95 o 
  -3   8   6      268.26      225.64     58.95 o 
  -2   8   6      152.01      105.23     94.01 o 
  -1   8   6     1851.50     1527.34    154.16 o 
   0   8   6      316.96      283.08     86.55 o 
   1   8   6     1993.77     2025.60    108.05 o 
   2   8   6      162.62      153.41    112.54 o 
   3   8   6      291.67      237.70     82.70 o 
   4   8   6       87.20       75.33     62.58 o 
  -1   9   6       31.18       29.34    113.77 o 
   0   9   6       26.02       51.49    115.68 o 
   0   1   7    14059.29    12160.73    549.58 o 
   1   1   7    12013.55    11220.21    162.33 o 
  -1   2   7     5278.39     5142.82     75.07 o 
   0   2   7    20817.02    18646.69    852.64 o 
   1   2   7     6005.94     5832.72    112.79 o 
   2   2   7     3708.49     3370.26     57.26 o 
  -2   3   7     9400.05     9854.72    110.18 o 
  -1   3   7     6535.26     6626.45     74.06 o 
   0   3   7      721.27      635.96     37.77 o 
   1   3   7     7280.51     7068.27    131.42 o 
   2   3   7     9104.21     9581.40    106.74 o 
   3   3   7       60.02       70.73     36.72 o 
  -3   4   7     3845.77     4127.86     73.93 o 
  -2   4   7     4250.54     4462.24     59.74 o 
  -1   4   7      879.69      876.21     43.65 o 
   0   4   7      227.95      177.61     36.66 o 
   1   4   7      769.83      788.91     42.63 o 
   2   4   7     4432.53     4800.85    119.40 o 
   3   4   7     3592.87     3878.78     55.30 o 
   4   4   7      316.55      325.79     52.32 o 
  -4   5   7      983.85     1058.33     63.22 o 
  -3   5   7      141.68      160.78     56.07 o 
  -2   5   7     1464.50     1568.36     56.09 o 
  -1   5   7     2474.73     2557.04     61.54 o 
   0   5   7      731.35      787.19     40.12 o 
   1   5   7     2405.80     2299.35     86.38 o 
   2   5   7     1371.50     1341.42     47.10 o 
   3   5   7      119.47      113.73     41.82 o 
   4   5   7     1075.21     1176.59     52.68 o 
   5   5   7      734.46      856.09     64.43 o 
  -5   6   7      295.14      284.82     51.01 o 
  -4   6   7     1488.42     1443.18     86.17 o 
  -3   6   7      447.38      473.70     45.24 o 
  -2   6   7      683.23      713.87     58.24 o 
  -1   6   7     1156.41     1329.25    104.56 o 
   0   6   7        6.60       42.66     54.08 o 
   1   6   7     1265.18     1118.11     73.72 o 
   2   6   7      697.94      708.79     50.91 o 
   3   6   7      509.22      532.83     53.52 o 
   4   6   7     1399.95     1348.19     69.26 o 
   5   6   7      306.07      302.49     53.32 o 
   6   6   7      561.98      515.82     54.76 o 
  -5   7   7      154.57      123.68     73.49 o 
  -4   7   7       28.99       21.50     46.46 o 
  -3   7   7      327.19      372.37     79.73 o 
  -2   7   7       82.49       86.39     62.33 o 
  -1   7   7       84.81       85.31     81.05 o 
   0   7   7      130.35      171.87    122.68 o 
   1   7   7       61.93       62.79     67.95 o 
   2   7   7       81.79       70.81     52.28 o 
   3   7   7      323.38      356.77     63.23 o 
   4   7   7       33.82       45.61     49.95 o 
   5   7   7      200.32      156.57     68.60 o 
  -4   8   7      481.01      349.11     87.26 o 
  -3   8   7      272.79      185.82     91.68 o 
  -2   8   7       73.58      127.86     88.76 o 
  -1   8   7      393.12      409.59     58.13 o 
   0   8   7        7.27        2.00    135.88 o 
   1   8   7      400.47      403.37     86.08 o 
   2   8   7       79.35       92.07    102.01 o 
   3   8   7      283.05      222.80     72.58 o 
   4   8   7      471.76      313.44     80.28 o 
  -1   9   7        2.16        7.20     78.11 o 
   1   9   7        1.26        4.70     78.03 o 
   0   0   8     1584.16     1465.54    135.36 o 
   0   1   8       19.52      -24.72     36.37 o 
   1   1   8     6706.45     6435.23     92.62 o 
  -1   2   8      697.03      726.50     37.56 o 
   0   2   8     3526.60     3269.07    132.51 o 
   1   2   8      591.93      607.12     33.87 o 
   2   2   8       93.90       87.16     32.65 o 
  -2   3   8     5100.20     5292.93     65.69 o 
  -1   3   8     4682.85     4622.70     63.96 o 
   0   3   8       26.16       13.89     31.66 o 
   1   3   8     4880.26     4917.73     82.05 o 
   2   3   8     5364.93     5548.67     86.86 o 
   3   3   8       55.65       56.84     31.13 o 
  -3   4   8     5195.41     5597.31     81.64 o 
  -2   4   8     1364.27     1434.29     42.95 o 
  -1   4   8      796.70      782.80     41.41 o 
   0   4   8      133.31      146.20     34.24 o 
   1   4   8      782.08      772.28     41.08 o 
   2   4   8     1328.62     1414.08     39.79 o 
   3   4   8     5115.83     5316.61     73.14 o 
   4   4   8      274.24      251.98     46.82 o 
  -4   5   8      121.27      123.52     63.57 o 
  -3   5   8     1362.75     1430.80     59.88 o 
  -2   5   8      519.44      554.79     41.77 o 
  -1   5   8     2447.03     2554.29     92.87 o 
   0   5   8      456.51      417.09     45.45 o 
   1   5   8     2463.81     2449.43    150.71 o 
   2   5   8      498.41      497.85     46.30 o 
   3   5   8     1275.74     1377.72     47.54 o 
   4   5   8      204.46      181.73     51.06 o 
   5   5   8      458.41      466.74     79.68 o 
  -5   6   8      472.23      445.43     58.73 o 
  -4   6   8     1330.81     1424.69     68.22 o 
  -3   6   8     1775.88     1850.96     63.73 o 
  -2   6   8      498.56      480.23    118.53 o 
  -1   6   8      187.96      189.08     62.09 o 
   0   6   8     1162.86     1144.99     66.36 o 
   1   6   8      177.42      158.68     61.43 o 
   2   6   8      366.21      352.02     61.24 o 
   3   6   8     1914.85     1915.12     76.73 o 
   4   6   8     1280.99     1385.37     55.53 o 
   5   6   8      438.81      521.98     62.39 o 
   6   6   8       10.46       -6.96     77.05 o 
  -5   7   8       61.77       71.33     75.27 o 
  -4   7   8      252.78      237.23     48.28 o 
  -3   7   8      568.82      526.25     65.19 o 
  -2   7   8      977.01     1036.82     92.09 o 
  -1   7   8      446.54      413.93     82.11 o 
   0   7   8     2381.82     2713.36    194.46 o 
   1   7   8      541.15      615.12     69.58 o 
   2   7   8     1025.07     1117.84     69.87 o 
   3   7   8      514.87      534.75     62.05 o 
   4   7   8      253.74      258.91     60.78 o 
   5   7   8       52.71       34.04     60.62 o 
  -4   8   8      778.43      608.82     75.76 o 
  -3   8   8       57.00       53.62     71.54 o 
  -2   8   8      820.24      658.09    103.83 o 
  -1   8   8       35.15       68.74     90.57 o 
   0   8   8       14.66       22.66    143.97 o 
   1   8   8       37.92       52.83     63.51 o 
   2   8   8      838.93      807.05     73.00 o 
   3   8   8       65.58       47.64     56.16 o 
   4   8   8      839.70      733.99     86.22 o 
  -1   9   8       70.22       73.04    103.43 o 
   0   9   8     1054.20     1011.05    251.95 o 
   1   9   8       68.88       57.63    101.43 o 
   0   1   9    28444.74    24484.97   1081.72 o 
   1   1   9     8323.15     7616.26    101.94 o 
  -1   2   9      609.46      675.67     35.83 o 
   0   2   9     1615.39     1674.80     64.98 o 
   1   2   9      558.24      611.36     33.14 o 
   2   2   9     5729.65     5387.93     68.63 o 
  -2   3   9     2020.49     2062.74     45.93 o 
  -1   3   9     7815.68     7906.42     83.92 o 
   0   3   9     1623.87     1562.60     47.87 o 
   1   3   9     7582.42     7283.27    186.52 o 
   2   3   9     1721.76     1706.16     43.05 o 
   3   3   9      445.63      473.05     36.67 o 
  -3   4   9     1833.93     1901.55     50.48 o 
  -2   4   9     5637.17     5956.79     64.94 o 
  -1   4   9      899.37      951.76     48.34 o 
   0   4   9     2331.82     2230.83     51.36 o 
   1   4   9      886.68      892.74     46.42 o 
   2   4   9     5644.95     5808.34    104.76 o 
   3   4   9     1585.85     1669.91     43.01 o 
   4   4   9        0.23       29.78     50.31 o 
  -4   5   9      886.32      871.20     54.77 o 
  -3   5   9       30.80       39.88     48.52 o 
  -2   5   9     1372.91     1439.77     49.78 o 
  -1   5   9     3735.39     3951.55     74.17 o 
   0   5   9      268.46      298.03     36.07 o 
   1   5   9     3910.09     3937.51    154.12 o 
   2   5   9     1301.81     1277.63     68.84 o 
   3   5   9       15.18       14.12     34.57 o 
   4   5   9      999.22     1050.66     46.50 o 
   5   5   9      602.87      621.17     63.29 o 
  -5   6   9      544.29      446.31     75.69 o 
  -4   6   9      352.53      342.82     82.49 o 
  -3   6   9      905.64      993.07     66.58 o 
  -2   6   9      620.60      545.00    128.93 o 
  -1   6   9     1971.36     1932.07    117.88 o 
   0   6   9      202.49      182.98     54.23 o 
   1   6   9     2058.13     2129.20    171.53 o 
   2   6   9      603.42      564.50     44.26 o 
   3   6   9     1045.67     1081.89     66.96 o 
   4   6   9      430.65      411.24     47.88 o 
   5   6   9      556.05      570.79     57.67 o 
   6   6   9      251.77      200.89     92.42 o 
  -5   7   9     1041.19      862.35     90.45 o 
  -4   7   9      114.90       82.44     52.78 o 
  -3   7   9      138.14      121.95     56.48 o 
  -2   7   9      921.23      787.41    110.03 o 
  -1   7   9      172.77      177.78     61.85 o 
   0   7   9       27.25       43.39     61.71 o 
   1   7   9      188.42      187.96     53.29 o 
   2   7   9      945.65      884.53    109.63 o 
   3   7   9      171.92      208.59     57.32 o 
   4   7   9      106.01       76.49     69.65 o 
   5   7   9      987.92      834.68     89.01 o 
  -4   8   9      150.69      114.70     73.41 o 
  -3   8   9      174.52      127.62     90.77 o 
  -2   8   9      269.28      220.31     67.27 o 
  -1   8   9      229.72      168.85     94.69 o 
   0   8   9        4.57        4.94    136.43 o 
   1   8   9      207.53      260.37     85.36 o 
   2   8   9      252.08      205.87     78.20 o 
   3   8   9      170.09      128.89     65.37 o 
   4   8   9      164.41      159.05     80.18 o 
  -1   9   9      140.30      127.68     94.46 o 
   0   9   9       33.94       39.45    173.07 o 
   1   9   9      130.96       64.08     99.49 o 
   0   1  10    34977.65    29582.95   1836.00 o 
   1   1  10    23288.14    20928.14    227.51 o 
  -1   2  10     3819.44     3700.91     59.01 o 
   0   2  10      314.55      309.40     31.02 o 
   1   2  10     3529.30     3234.57    104.85 o 
   2   2  10     2062.06     2036.58     48.39 o 
  -2   3  10     4426.57     4576.79     61.24 o 
  -1   3  10      765.64      826.98     41.28 o 
   0   3  10     1654.79     1677.28     56.38 o 
   1   3  10      695.66      728.82     36.92 o 
   2   3  10     4725.49     4943.40     92.20 o 
   3   3  10      602.11      676.58     43.52 o 
  -3   4  10      509.44      539.48     49.50 o 
  -2   4  10     2826.42     3054.07     54.42 o 
  -1   4  10      684.00      785.02     42.88 o 
   0   4  10     3868.46     3657.31    125.41 o 
   1   4  10      702.76      771.07     41.32 o 
   2   4  10     2943.70     3126.71     61.75 o 
   3   4  10      570.56      599.46     41.99 o 
   4   4  10      616.37      646.92     63.11 o 
  -4   5  10     1442.18     1469.42     75.79 o 
  -3   5  10       66.78       33.66     53.66 o 
  -2   5  10     2795.34     3119.36     88.76 o 
  -1   5  10     1055.44     1200.06     55.06 o 
   0   5  10      964.04      976.99     63.09 o 
   1   5  10     1047.49     1102.96     61.83 o 
   2   5  10     2701.66     2818.51    102.90 o 
   3   5  10       97.74       95.14     42.03 o 
   4   5  10     1640.68     1737.28     59.44 o 
   5   5  10       54.44       62.29     58.75 o 
  -5   6  10      366.31      359.09     75.27 o 
  -4   6  10      244.28      252.62     57.30 o 
  -3   6  10     1194.33     1153.34     86.32 o 
  -2   6  10      892.66      970.19     64.62 o 
  -1   6  10     1313.06     1389.66     66.18 o 
   0   6  10     3149.71     3418.55     59.83 o 
   1   6  10     1206.89     1162.66     82.54 o 
   2   6  10      963.15     1007.19     61.10 o 
   3   6  10     1222.38     1213.04     72.48 o 
   4   6  10      228.80      279.69     49.42 o 
   5   6  10      375.45      432.12     53.57 o 
   6   6  10       20.21       -9.19     88.00 o 
  -5   7  10      604.89      406.70     87.12 o 
  -4   7  10       99.74       93.18     51.96 o 
  -3   7  10     1076.99     1071.34     79.21 o 
  -2   7  10      401.19      377.66    100.27 o 
  -1   7  10      805.16      899.35     67.43 o 
   0   7  10      227.42      165.96     63.74 o 
   1   7  10      850.61      916.15     51.26 o 
   2   7  10      420.35      434.63    103.08 o 
   3   7  10     1158.90     1225.37     98.36 o 
   4   7  10       98.89       99.34     71.86 o 
   5   7  10      609.68      494.91     70.50 o 
  -4   8  10        8.56       13.62    110.36 o 
  -3   8  10       42.12       16.50    111.54 o 
  -2   8  10       69.85       68.96    111.81 o 
  -1   8  10     1629.98     1579.80    160.49 o 
   0   8  10      145.18      117.05    135.58 o 
   1   8  10     1465.22     1427.36     94.41 o 
   2   8  10       79.41       76.08     73.70 o 
   3   8  10       42.41       90.14     69.97 o 
   4   8  10        9.65       31.07     73.87 o 
  -1   9  10      170.25      145.02    165.22 o 
   0   9  10       18.82       25.18    245.95 o 
   1   9  10      183.48      169.42    252.35 o 
   0   1  11    52185.05    42934.77   2533.03 o 
   1   1  11     7158.79     6622.46     94.75 o 
  -1   2  11     5591.24     5807.72     75.56 o 
   0   2  11      438.91      450.17     33.06 o 
   1   2  11     4847.65     4747.69    117.80 o 
   2   2  11     9618.21     9524.07    102.89 o 
  -2   3  11     7022.04     7412.28     93.47 o 
  -1   3  11     9218.33     9272.57    147.34 o 
   0   3  11       57.92       87.05     33.15 o 
   1   3  11     8462.71     8367.02    206.71 o 
   2   3  11     7056.21     7379.78    142.56 o 
   3   3  11     3663.76     3711.43     73.02 o 
  -3   4  11     1123.14     1197.08     52.40 o 
  -2   4  11      795.30      779.12     39.55 o 
  -1   4  11     5471.73     5915.75     82.83 o 
   0   4  11    13986.69    15262.68    455.01 o 
   1   4  11     5585.87     5678.26    219.95 o 
   2   4  11      717.45      706.91     37.61 o 
   3   4  11     1217.93     1246.05     44.81 o 
   4   4  11      287.76      274.14     66.95 o 
  -4   5  11      168.67      187.23     86.73 o 
  -3   5  11      536.91      540.18     54.36 o 
  -2   5  11     2175.62     2262.77     58.59 o 
  -1   5  11      695.45      708.37     58.60 o 
   0   5  11     6948.91     7120.42    391.48 o 
   1   5  11      716.99      740.77     53.61 o 
   2   5  11     2357.31     2297.11     86.71 o 
   3   5  11      610.28      622.73     57.25 o 
   4   5  11      124.64      152.68     72.20 o 
   5   5  11       84.24      109.45     66.23 o 
  -5   6  11      105.18      128.20     73.15 o 
  -4   6  11      507.79      423.80     75.40 o 
  -3   6  11       41.92       51.24     74.50 o 
  -2   6  11      844.35      836.44     67.98 o 
  -1   6  11      236.00      182.33     62.91 o 
   0   6  11     1154.52      994.49    142.13 o 
   1   6  11      226.84      219.46     46.90 o 
   2   6  11      766.43      812.06     69.27 o 
   3   6  11       45.48       38.57     41.05 o 
   4   6  11      614.70      619.16     61.04 o 
   5   6  11      115.19       99.60     54.07 o 
   6   6  11     2073.14     1692.07    155.40 o 
  -5   7  11       13.22        6.40     57.04 o 
  -4   7  11      259.52      243.03     52.07 o 
  -3   7  11      795.34      662.75     84.73 o 
  -2   7  11     1478.40     1687.91     97.23 o 
  -1   7  11      445.64      463.86     63.83 o 
   0   7  11       31.42       52.12     77.02 o 
   1   7  11      438.21      525.64     57.03 o 
   2   7  11     1611.78     1555.81     82.71 o 
   3   7  11      756.84      703.42     70.14 o 
   4   7  11      281.32      260.91     60.54 o 
   5   7  11        9.82       18.46     70.46 o 
  -4   8  11      246.28      233.81    112.96 o 
  -3   8  11      231.46      272.35    157.22 o 
  -2   8  11      131.28      -46.72    111.85 o 
  -1   8  11      120.99      120.11     69.95 o 
   0   8  11      134.07      165.35    134.05 o 
   1   8  11      128.25      133.48     64.23 o 
   2   8  11      112.89      100.10     70.12 o 
   3   8  11      220.52      142.00     72.38 o 
   4   8  11      216.19      127.17     69.91 o 
   0   9  11       19.26       32.33    211.00 o 
   0   1  12    23412.11    20522.65    685.73 o 
   1   1  12     3967.72     3577.64     63.92 o 
  -1   2  12     8299.94     8060.12     85.63 o 
   0   2  12      674.91      607.67     47.05 o 
   1   2  12     8638.58     7780.08    224.64 o 
   2   2  12     5238.17     5047.04     75.40 o 
  -2   3  12      466.14      500.32     38.67 o 
  -1   3  12      863.96      922.98     40.48 o 
   0   3  12      102.67       92.50     31.07 o 
   1   3  12      720.66      736.41     38.58 o 
   2   3  12      483.25      490.99     42.03 o 
   3   3  12     6012.99     6331.52     76.87 o 
  -3   4  12     1124.79     1160.54     46.63 o 
  -2   4  12       58.17       87.30     44.20 o 
  -1   4  12     4101.75     4195.73     73.06 o 
   0   4  12      633.63      719.57     45.81 o 
   1   4  12     4052.54     3797.63    343.89 o 
   2   4  12       80.12      101.15     43.69 o 
   3   4  12     1103.17     1233.09     64.01 o 
   4   4  12     1524.53     1622.50     54.15 o 
  -4   5  12      340.36      336.75     92.22 o 
  -3   5  12     2141.42     2349.50     92.62 o 
  -2   5  12      144.20      185.43     42.11 o 
  -1   5  12     4190.14     4431.98    157.46 o 
   0   5  12     1745.97     1816.73     49.50 o 
   1   5  12     4182.93     4105.41    228.36 o 
   2   5  12      145.39      151.71     49.91 o 
   3   5  12     2208.83     2355.97     56.65 o 
   4   5  12      405.74      453.90     64.30 o 
   5   5  12      120.61      120.56     95.10 o 
  -5   6  12      571.54      576.30     64.31 o 
  -4   6  12     1512.47     1557.25     69.23 o 
  -3   6  12       64.95       79.61     62.16 o 
  -2   6  12      964.38     1026.67     71.73 o 
  -1   6  12      145.00      173.34     91.34 o 
   0   6  12      335.57      309.44    135.40 o 
   1   6  12      205.43      206.13     57.05 o 
   2   6  12      935.20      934.21     58.67 o 
   3   6  12       93.04       99.93     49.27 o 
   4   6  12     1629.89     1671.32     73.19 o 
   5   6  12      509.67      478.07     69.26 o 
   6   6  12        1.19       12.67     60.62 o 
  -5   7  12       67.60       71.62     69.76 o 
  -4   7  12      120.78       94.97     68.10 o 
  -3   7  12      106.88      106.58     62.92 o 
  -1   7  12      589.56      517.88     85.97 o 
   0   7  12     2288.80     2310.61    171.99 o 
   1   7  12      592.88      548.13     67.13 o 
   2   7  12      132.08      154.80    105.42 o 
   3   7  12      123.73      111.94     73.24 o 
   4   7  12       90.20       69.80     63.44 o 
   5   7  12       54.66       40.79     78.44 o 
  -4   8  12      133.03      138.87     82.84 o 
  -3   8  12      321.50      373.31    160.07 o 
  -2   8  12      547.81      388.78    112.74 o 
  -1   8  12       65.70       53.12     67.81 o 
   0   8  12      189.71      176.45    125.49 o 
   1   8  12       67.91       39.01     65.77 o 
   2   8  12      547.43      509.25     64.79 o 
   3   8  12      302.39      230.88     91.90 o 
   4   8  12      143.67      103.70     75.61 o 
   0   9  12      321.73      241.30     96.83 o 
   0   1  13     1030.65      922.06     98.23 o 
   1   1  13     1611.34     1506.96     50.43 o 
  -1   2  13     3014.25     3029.40     59.39 o 
   0   2  13     3491.43     3258.30     69.54 o 
   1   2  13     3022.47     2884.62     62.06 o 
   2   2  13      587.29      530.12     36.76 o 
  -2   3  13     1705.66     1804.48     53.18 o 
  -1   3  13      160.43      165.94     33.80 o 
   0   3  13     8556.08     8699.23    294.39 o 
   1   3  13      118.02      142.42     31.79 o 
   2   3  13     1857.07     1903.09     67.87 o 
   3   3  13     1199.79     1293.60     46.08 o 
  -3   4  13     1311.61     1391.96     66.67 o 
  -2   4  13     1170.26     1127.30     50.59 o 
  -1   4  13     7454.21     7777.93    132.48 o 
   0   4  13     3263.22     3351.90     80.23 o 
   1   4  13     7074.48     7184.84    236.34 o 
   2   4  13     1286.61     1329.43     46.22 o 
   3   4  13     1341.45     1438.90     66.15 o 
   4   4  13     1244.25     1392.73     60.64 o 
  -4   5  13      163.84      134.42    127.65 o 
  -3   5  13      861.12      917.67     50.49 o 
  -2   5  13      660.36      669.99     48.23 o 
  -1   5  13      889.16      936.01     55.60 o 
   0   5  13       83.03       97.62     38.08 o 
   1   5  13      864.15      858.58     38.65 o 
   2   5  13      628.55      627.29     45.20 o 
   3   5  13      980.08     1044.46     41.70 o 
   4   5  13      151.95      148.58     46.14 o 
   5   5  13     1331.13     1404.89     79.26 o 
  -5   6  13      402.43      432.53     58.58 o 
  -4   6  13       13.71       35.07     70.38 o 
  -3   6  13     1509.11     1600.08     67.39 o 
  -1   6  13     2095.94     2314.13     92.67 o 
   0   6  13     2575.89     2605.14    123.99 o 
   1   6  13     2335.61     2470.73     68.43 o 
   2   6  13      319.68      335.05     74.48 o 
   3   6  13     1240.58     1306.34     59.20 o 
   4   6  13       16.04       -2.00     60.66 o 
   5   6  13      407.47      399.43     67.75 o 
   6   6  13        9.17       45.79     58.89 o 
  -5   7  13      830.05      643.50     79.50 o 
  -4   7  13      136.31       92.33     75.58 o 
  -3   7  13      728.04      688.85     59.62 o 
  -1   7  13     1193.30     1292.85    112.51 o 
   0   7  13      173.53      182.78    139.28 o 
   1   7  13     1157.73     1252.54     68.90 o 
   2   7  13      269.38      286.00    104.27 o 
   3   7  13      685.57      652.49     64.25 o 
   4   7  13      103.81      116.29     72.13 o 
   5   7  13      784.29      651.10     62.56 o 
  -4   8  13        7.09       21.30     80.76 o 
  -3   8  13      458.60      382.02     97.19 o 
  -2   8  13      359.23      372.94    110.73 o 
  -1   8  13        8.49       -3.21     55.50 o 
   0   8  13      630.12      579.48     86.51 o 
   1   8  13       13.14       18.70     61.11 o 
   2   8  13      309.36      277.41     64.76 o 
   3   8  13      510.39      404.19     96.54 o 
   4   8  13       10.11       46.58     75.07 o 
   0   9  13      156.24       65.13    122.04 o 
   0   1  14      161.15      113.49     53.95 o 
   1   1  14       24.06       39.19     33.54 o 
  -1   2  14     2302.70     2189.39     54.43 o 
   0   2  14     1877.27     1799.35     53.45 o 
   1   2  14     2277.69     2159.90     55.55 o 
   2   2  14     2550.83     2414.69     51.85 o 
  -2   3  14     7735.56     7587.26    120.52 o 
  -1   3  14     1486.20     1493.06     47.02 o 
   0   3  14    24603.48    23840.20    829.57 o 
   1   3  14     1546.69     1455.66     60.67 o 
   2   3  14     7719.08     7715.09    204.99 o 
   3   3  14       93.29      134.18     44.13 o 
  -3   4  14      144.58      180.10     43.19 o 
  -2   4  14     5225.37     5464.82     69.60 o 
  -1   4  14       33.13       45.42     36.71 o 
   0   4  14       45.28       33.52     43.05 o 
   1   4  14       39.55       36.31     36.41 o 
   2   4  14     4965.10     5037.42     82.30 o 
   3   4  14      170.79      199.94     40.02 o 
   4   4  14      978.32     1073.21     67.04 o 
  -4   5  14      814.73      748.52     54.12 o 
  -3   5  14      710.47      801.06     45.10 o 
  -2   5  14      590.12      659.27     63.50 o 
  -1   5  14      338.89      373.48     51.76 o 
   0   5  14     1680.99     1745.56     56.80 o 
   1   5  14      394.90      389.31     46.23 o 
   2   5  14      695.70      698.33     45.64 o 
   3   5  14      726.73      865.95     50.13 o 
   4   5  14      706.98      640.07     50.57 o 
   5   5  14      691.67      677.70     70.88 o 
  -5   6  14      201.28      195.91     67.32 o 
  -4   6  14      624.14      593.98     65.37 o 
  -3   6  14       83.06       76.27     73.38 o 
  -2   6  14     1274.58     1227.03    146.52 o 
  -1   6  14      133.51      118.11     41.49 o 
   0   6  14        9.26       26.63    121.76 o 
   1   6  14      154.79      155.36     44.15 o 
   2   6  14     1278.79     1200.85     59.13 o 
   3   6  14       68.93      108.27     75.99 o 
   4   6  14      591.00      582.81     60.47 o 
   5   6  14      197.42      200.30     67.13 o 
   6   6  14        6.64       13.48     80.54 o 
  -5   7  14      122.81       92.89     58.73 o 
  -4   7  14      403.28      430.11     76.33 o 
  -3   7  14      302.62      300.60     85.78 o 
  -1   7  14      773.37      730.40     85.87 o 
   0   7  14      591.56      553.71    146.15 o 
   1   7  14      733.64      715.62     88.00 o 
   2   7  14      110.03       86.43    102.87 o 
   3   7  14      278.78      277.49     78.14 o 
   4   7  14      446.49      382.22     67.68 o 
   5   7  14      143.95       86.53     61.38 o 
  -4   8  14      173.92      131.24     73.26 o 
  -3   8  14       79.60        3.32    115.45 o 
  -2   8  14      156.92      127.79    109.61 o 
  -1   8  14      341.18      300.68     73.70 o 
   0   8  14        5.89       -4.07    113.93 o 
   1   8  14      344.52      341.70     66.35 o 
   2   8  14      166.70      141.53     67.33 o 
   3   8  14       95.54       46.20     83.76 o 
   4   8  14      163.26      160.06     99.88 o 
   0   1  15        4.18      -14.38     62.75 o 
   1   1  15     3442.26     2953.98     68.42 o 
  -1   2  15      881.25      917.75     41.64 o 
   0   2  15     4162.09     3965.94    140.73 o 
   1   2  15      998.76     1012.80     51.92 o 
   2   2  15     2716.03     2659.58     52.59 o 
  -2   3  15     2227.94     2304.80     52.51 o 
  -1   3  15      567.41      529.70     35.13 o 
   0   3  15      941.97      904.10     41.81 o 
   1   3  15      529.81      473.99     35.61 o 
   2   3  15     2320.14     2346.85     56.32 o 
   3   3  15     3405.22     3491.38     63.94 o 
  -3   4  15      236.93      259.08     39.43 o 
  -2   4  15     1517.99     1668.33     53.75 o 
  -1   4  15     5485.89     5876.79    119.51 o 
   0   4  15     7522.48     7577.24    383.74 o 
   1   4  15     5707.69     5936.28    272.18 o 
   2   4  15     1535.92     1647.62     53.38 o 
   3   4  15      263.43      296.64     38.98 o 
   4   4  15      960.44     1015.30     91.28 o 
  -4   5  15      781.41      889.00     58.22 o 
  -3   5  15     1543.88     1663.86     53.98 o 
  -2   5  15     1753.45     1995.01     71.81 o 
  -1   5  15       49.31       26.19     54.71 o 
   0   5  15      693.68      628.78     57.26 o 
   1   5  15       33.86       48.76     48.87 o 
   2   5  15     1919.41     2069.45     60.78 o 
   3   5  15     1465.84     1615.56     64.58 o 
   4   5  15      711.80      758.51     53.30 o 
   5   5  15      903.41      993.08     95.38 o 
  -5   6  15      351.68      340.55     67.60 o 
  -4   6  15      236.83      226.99     57.11 o 
  -3   6  15       84.03       73.47     56.24 o 
  -2   6  15      294.50      351.15     67.79 o 
  -1   6  15     1455.97     1426.04     65.73 o 
   0   6  15      416.66      390.46     93.73 o 
   1   6  15     1279.08     1349.68     64.39 o 
   2   6  15      317.97      329.86     64.21 o 
   3   6  15      151.71      130.76     54.47 o 
   4   6  15      155.23      160.66     46.98 o 
   5   6  15      347.17      361.28     75.05 o 
   6   6  15     1674.55     1508.17    140.46 o 
  -5   7  15      182.36      186.95     83.83 o 
  -4   7  15      435.05      503.99     78.39 o 
  -3   7  15      233.79      166.10     77.14 o 
  -2   7  15     1519.10     1482.60    120.08 o 
  -1   7  15     1214.50     1336.94     71.16 o 
   0   7  15      247.51      305.24    141.71 o 
   1   7  15     1288.56     1257.12     74.22 o 
   2   7  15     1529.34     1480.05     72.79 o 
   3   7  15      268.53      186.43     88.04 o 
   4   7  15      416.88      310.44     93.17 o 
   5   7  15      153.66      128.30     82.14 o 
  -3   8  15      646.40      406.49    125.59 o 
  -2   8  15      848.15      736.29     98.21 o 
  -1   8  15      138.38      112.42     69.94 o 
   0   8  15      676.42      649.30    171.28 o 
   1   8  15      152.19      185.32     64.74 o 
   2   8  15      819.79      754.73     77.43 o 
   3   8  15      695.11      435.04     68.36 o 
   0   1  16        0.38      -10.30     60.65 o 
   1   1  16      815.51      742.70     51.58 o 
  -1   2  16     6549.34     5999.84    145.93 o 
   0   2  16     2447.80     2043.87     86.40 o 
   1   2  16     6457.02     5684.02    186.47 o 
   2   2  16     4023.79     3846.74    127.74 o 
  -2   3  16      785.77      795.28     51.78 o 
  -1   3  16     3442.95     3669.37     98.45 o 
   0   3  16      974.55      909.21     45.38 o 
   1   3  16     3470.68     3506.53    177.65 o 
   2   3  16      731.37      725.71     46.51 o 
   3   3  16     3830.15     3857.63     65.84 o 
  -3   4  16      311.93      327.66     52.41 o 
  -2   4  16      881.00      980.83     53.71 o 
  -1   4  16    14279.81    14379.74    433.47 o 
   0   4  16     2277.56     2244.76     82.76 o 
   1   4  16    14261.28    14122.81    561.00 o 
   2   4  16      797.02      840.39     47.71 o 
   3   4  16      343.47      358.31     36.17 o 
   4   4  16     1014.82     1078.72     62.60 o 
  -4   5  16      320.49      284.10     67.72 o 
  -3   5  16     2144.22     2393.90     92.12 o 
  -2   5  16      310.78      296.94     42.48 o 
  -1   5  16     1637.06     1767.05     83.46 o 
   0   5  16        3.21        2.00     38.28 o 
   1   5  16     1692.01     1689.57     95.61 o 
   2   5  16      330.84      329.36     48.13 o 
   3   5  16     2121.01     2238.03     86.57 o 
   4   5  16      282.97      241.70     53.16 o 
   5   5  16      197.27      199.53     57.27 o 
  -5   6  16      492.40      519.56     69.18 o 
  -4   6  16      178.19      153.87     48.98 o 
  -3   6  16      129.54      113.26     70.33 o 
  -2   6  16      277.91      336.15     72.55 o 
  -1   6  16       56.45       49.84     56.08 o 
   0   6  16     1894.95     1889.00     93.57 o 
   1   6  16       95.82       75.42     44.64 o 
   2   6  16      312.61      315.58     92.75 o 
   3   6  16      124.08      109.58     62.82 o 
   4   6  16      132.50      114.81     58.41 o 
   5   6  16      478.70      400.95     63.22 o 
   6   6  16       92.41       81.32     73.10 o 
  -5   7  16       14.80       18.39     92.88 o 
  -4   7  16      677.25      635.63    110.05 o 
  -3   7  16      308.03      297.12     67.97 o 
  -2   7  16      458.79      420.70     66.04 o 
  -1   7  16       70.64       59.09     58.38 o 
   0   7  16        8.37        7.75     61.96 o 
   1   7  16       91.65      111.06     50.60 o 
   2   7  16      504.78      436.35     70.20 o 
   3   7  16      296.91      244.94     85.87 o 
   4   7  16      679.17      679.60     98.82 o 
   5   7  16       19.05       27.34     57.02 o 
  -3   8  16      420.35      286.28     76.51 o 
  -2   8  16      512.86      409.50     95.13 o 
  -1   8  16      114.79       45.77     71.90 o 
   0   8  16      165.31      245.34    164.04 o 
   1   8  16      118.03       90.94     63.77 o 
   2   8  16      532.39      495.71     75.65 o 
   3   8  16      444.63      328.87     65.02 o 
   0   1  17     7847.52     7287.28    132.28 o 
   1   1  17     2886.17     2723.55     51.81 o 
  -1   2  17     1607.08     1723.28     43.96 o 
   0   2  17      399.72      351.35     50.52 o 
   1   2  17     1819.11     1858.51     56.34 o 
   2   2  17     1264.05     1214.57     50.21 o 
  -2   3  17      729.16      881.24     45.70 o 
  -1   3  17      476.01      430.50     39.82 o 
   0   3  17     2507.36     2438.29    127.26 o 
   1   3  17      522.28      493.98     45.91 o 
   2   3  17      695.80      779.32     48.21 o 
   3   3  17     4838.32     5244.79     76.12 o 
  -3   4  17     1167.46     1322.51     77.25 o 
  -2   4  17     1378.53     1545.23     71.90 o 
  -1   4  17     6961.83     7415.14    248.72 o 
   0   4  17     3288.91     3436.03    164.29 o 
   1   4  17     6957.26     6974.57    360.28 o 
   2   4  17     1430.02     1395.44     82.40 o 
   3   4  17     1186.32     1269.95     45.44 o 
   4   4  17      555.10      704.41     58.76 o 
  -4   5  17      799.53      841.35     54.87 o 
  -3   5  17     1027.61     1043.97     82.93 o 
  -2   5  17     2259.41     2429.75     61.84 o 
  -1   5  17      574.31      637.29     71.72 o 
   0   5  17     5191.69     4881.05    116.93 o 
   1   5  17      635.55      657.22     53.42 o 
   2   5  17     2176.24     2144.51    151.61 o 
   3   5  17     1152.23     1173.77     64.85 o 
   4   5  17      774.68      815.06     50.13 o 
   5   5  17      614.59      650.52     56.82 o 
  -5   6  17       63.21       30.17     61.73 o 
  -4   6  17      168.87      153.22     50.86 o 
  -3   6  17      140.21      169.98     88.44 o 
  -2   6  17      254.95      310.51     79.89 o 
  -1   6  17      795.44      836.63     44.75 o 
   0   6  17     2015.40     2014.09     71.65 o 
   1   6  17      720.87      695.45     42.69 o 
   2   6  17      292.77      282.65     51.45 o 
   3   6  17      174.14      171.25     69.64 o 
   4   6  17      241.16      213.62     71.65 o 
   5   6  17       68.22       58.76     52.42 o 
   6   6  17     1369.21     1182.04     97.30 o 
  -5   7  17       19.53       24.90     74.20 o 
  -4   7  17      263.80      219.12    104.42 o 
  -3   7  17       52.35       64.50     67.62 o 
  -2   7  17     1023.69     1269.64    155.45 o 
  -1   7  17      110.22       70.27    146.01 o 
   0   7  17       36.34       17.15     52.51 o 
   1   7  17      121.55      159.89     81.03 o 
   2   7  17      956.89      944.30     71.49 o 
   3   7  17       63.81       69.09     65.74 o 
   4   7  17      286.44      200.82     79.64 o 
   5   7  17       28.41       27.19     65.67 o 
  -3   8  17      616.75      506.21     70.38 o 
  -2   8  17      210.44      191.28    158.90 o 
  -1   8  17       33.24       -6.12     90.94 o 
   0   8  17      899.05     1032.75    176.52 o 
   1   8  17       35.98       22.83     63.47 o 
   2   8  17      246.41      181.13     94.60 o 
   3   8  17      586.97      555.46     73.15 o 
   0   1  18     1188.77      936.15     66.87 o 
   1   1  18     8097.45     6741.16    170.87 o 
  -1   2  18      255.19      236.59     30.79 o 
   0   2  18     7000.03     6295.35    542.49 o 
   1   2  18      169.88      147.13     39.62 o 
   2   2  18     1037.31      971.11     51.44 o 
  -2   3  18     4218.56     4134.04     77.84 o 
  -1   3  18     4934.17     5209.63    127.63 o 
   0   3  18     9732.12     8850.94    407.25 o 
   1   3  18     5078.10     5075.41    214.97 o 
   2   3  18     4161.36     3930.98    119.29 o 
   3   3  18      253.78      265.06     37.28 o 
  -3   4  18      403.46      461.60     54.02 o 
  -2   4  18     4860.10     5188.27     83.95 o 
  -1   4  18      570.43      629.39     40.42 o 
   0   4  18     4828.64     5046.56    169.77 o 
   1   4  18      600.22      543.73     48.29 o 
   2   4  18     4532.81     4562.73    248.99 o 
   3   4  18      375.85      428.37     45.07 o 
   4   4  18     1256.01     1378.21     59.49 o 
  -4   5  18      978.34      998.91     52.97 o 
  -3   5  18       79.03       67.91     44.64 o 
  -2   5  18     2665.00     2741.79     86.51 o 
  -1   5  18     1467.72     1485.70     88.41 o 
   0   5  18     1773.37     1755.10    110.12 o 
   1   5  18     1474.24     1450.40     68.76 o 
   2   5  18     2528.41     2631.11    155.64 o 
   3   5  18       51.11       59.04     48.67 o 
   4   5  18      899.56      906.72     57.77 o 
   5   5  18       12.63       12.65     49.15 o 
  -5   6  18      195.21      229.82     71.00 o 
  -4   6  18      652.42      685.69     65.48 o 
  -3   6  18      291.90      329.00     79.44 o 
  -2   6  18      587.06      556.93    134.93 o 
  -1   6  18      299.39      330.99     57.51 o 
   0   6  18        6.37       24.06     71.07 o 
   1   6  18      322.08      326.79     42.02 o 
   2   6  18      562.75      530.05     60.67 o 
   3   6  18      322.05      338.79     65.98 o 
   4   6  18      682.62      693.22     66.74 o 
   5   6  18      201.94      211.84     57.66 o 
   6   6  18        0.83       17.77     73.80 o 
  -5   7  18       62.01       79.69     95.69 o 
  -4   7  18      520.01      469.74     94.04 o 
  -3   7  18      327.93      335.14     90.12 o 
  -2   7  18       96.51       93.12    132.65 o 
  -1   7  18      131.76      116.62    147.41 o 
   0   7  18      598.81      502.96     69.16 o 
   1   7  18      144.94      178.50     85.50 o 
   2   7  18      107.05       99.83     76.53 o 
   3   7  18      356.02      327.63     63.84 o 
   4   7  18      505.23      414.33     72.97 o 
   5   7  18       73.42       84.73     73.19 o 
  -3   8  18      228.96      149.63     74.96 o 
  -2   8  18      110.79        9.74    116.61 o 
  -1   8  18      394.68      444.76     92.20 o 
   0   8  18        0.27       -3.98     88.32 o 
   1   8  18      400.79      362.20     65.64 o 
   2   8  18      100.53      101.23     99.74 o 
   3   8  18      202.96      148.93     69.83 o 
   0   1  19     3429.53     2848.83    271.48 o 
   1   1  19     1843.93     1584.69     77.26 o 
  -1   2  19      649.42      693.19     35.10 o 
   0   2  19     1081.03      955.69     50.86 o 
   1   2  19      761.74      798.12     63.63 o 
   2   2  19      956.52      849.28     60.47 o 
  -2   3  19     1127.02     1230.14     88.97 o 
  -1   3  19     4659.86     4852.49    132.63 o 
   0   3  19      580.26      486.49     49.21 o 
   1   3  19     4303.91     4456.48    220.34 o 
   2   3  19     1007.79     1047.05     61.13 o 
   3   3  19      822.72      903.45     43.83 o 
  -3   4  19     1498.92     1699.85     78.97 o 
  -2   4  19     2021.80     2096.73     51.47 o 
  -1   4  19     3570.25     3733.93    113.34 o 
   0   4  19     1881.13     1922.60    126.43 o 
   1   4  19     3622.46     3583.04    157.88 o 
   2   4  19     2096.65     2005.36     85.00 o 
   3   4  19     1603.80     1649.00     57.68 o 
   4   4  19        3.38       24.43     48.71 o 
  -4   5  19       92.51       88.36     52.28 o 
  -3   5  19     1066.67     1144.61     53.51 o 
  -2   5  19      122.14      123.35     68.99 o 
  -1   5  19     3035.07     3063.80     61.88 o 
   0   5  19       99.54      114.29     46.88 o 
   1   5  19     2888.87     2767.32    166.95 o 
   2   5  19      111.42       97.60     41.62 o 
   3   5  19      981.24     1059.47     65.86 o 
   4   5  19       73.49       59.81     73.70 o 
   5   5  19      101.96      101.78     53.83 o 
  -5   6  19      927.21      827.97     61.00 o 
  -4   6  19      147.89      160.32     59.94 o 
  -3   6  19      851.91      908.03     96.30 o 
  -2   6  19      341.09      317.62    129.75 o 
  -1   6  19     1691.54     1697.47    148.39 o 
   0   6  19      152.00      146.30     91.38 o 
   1   6  19     1660.08     1639.80    108.43 o 
   2   6  19      307.33      237.39     55.44 o 
   3   6  19      744.43      781.82     75.84 o 
   4   6  19      142.56      111.01     50.05 o 
   5   6  19      926.30      891.48     71.39 o 
   6   6  19       21.18       53.73     82.84 o 
  -5   7  19      457.43      341.87     61.80 o 
  -4   7  19      166.12      173.47     62.13 o 
  -3   7  19      320.82      344.30     76.25 o 
  -2   7  19      157.31      227.45    154.93 o 
  -1   7  19     1023.09     1103.12    165.40 o 
   0   7  19       43.48       60.51    133.77 o 
   1   7  19     1034.36     1005.91    136.71 o 
   2   7  19      125.06      121.79     86.62 o 
   3   7  19      359.73      272.08     60.17 o 
   4   7  19      183.30      153.84     76.78 o 
   5   7  19      483.28      319.19     64.70 o 
  -3   8  19      115.32      110.95     97.02 o 
  -2   8  19      374.22      259.57    120.47 o 
  -1   8  19      582.30      543.99     97.12 o 
   0   8  19      537.40      360.28    163.34 o 
   1   8  19      592.35      558.47     82.17 o 
   2   8  19      375.25      287.78     68.00 o 
   3   8  19      120.16       98.80     74.94 o 
   0   1  20     1400.92     1133.91    117.97 o 
   1   1  20      525.19      315.19    104.14 o 
  -1   2  20     3418.88     3320.35     93.30 o 
   0   2  20     1513.92     1310.92     42.16 o 
   1   2  20     3120.04     2874.46     86.84 o 
   2   2  20      119.29      157.72     45.76 o 
  -2   3  20     4126.40     4205.99    164.04 o 
  -1   3  20     3660.81     3716.08     97.58 o 
   0   3  20      210.30      230.64     45.59 o 
   1   3  20     3471.52     3450.49    151.19 o 
   2   3  20     4047.32     4185.64    151.65 o 
   3   3  20     2155.17     2032.38     98.30 o 
  -3   4  20     1227.79     1280.41    129.30 o 
  -2   4  20      286.80      326.69     44.17 o 
  -1   4  20     4333.29     4588.49     92.92 o 
   0   4  20     1261.73     1324.93     58.70 o 
   1   4  20     4327.46     4399.01    249.46 o 
   2   4  20      313.88      373.00     57.81 o 
   3   4  20     1165.06     1111.15     60.11 o 
   4   4  20        0.77        5.77     48.36 o 
  -4   5  20      490.34      419.36     82.87 o 
  -3   5  20       61.36       98.87     51.29 o 
  -2   5  20      372.70      378.70     51.05 o 
  -1   5  20     2551.33     2726.00    176.05 o 
   0   5  20      736.40      734.63     55.67 o 
   1   5  20     2642.27     2593.03    132.80 o 
   2   5  20      377.86      402.79     54.57 o 
   3   5  20       43.11       60.22     59.86 o 
   4   5  20      375.98      303.87     66.62 o 
   5   5  20     1356.76     1428.11     66.21 o 
  -5   6  20      876.27      837.78     63.64 o 
  -4   6  20      462.40      548.21     61.61 o 
  -3   6  20      264.05      289.01     81.42 o 
  -2   6  20     1373.55     1516.03     91.55 o 
  -1   6  20      247.55      283.89     74.92 o 
   0   6  20      221.83      211.52     51.74 o 
   1   6  20      197.67      182.59     63.34 o 
   2   6  20     1468.28     1418.49     85.74 o 
   3   6  20      250.02      292.37     50.43 o 
   4   6  20      489.61      488.21     61.34 o 
   5   6  20      880.45      898.89     68.00 o 
   6   6  20       63.89       32.40     73.97 o 
  -5   7  20      163.71      142.86     60.19 o 
  -4   7  20       31.44       27.76     84.11 o 
  -3   7  20      246.99      221.71     74.77 o 
  -2   7  20      773.33      910.65     92.35 o 
  -1   7  20      258.16      191.89     83.47 o 
   0   7  20     2249.74     2149.84    174.74 o 
   1   7  20      219.54      179.93     64.73 o 
   2   7  20      679.18      648.81     70.60 o 
   3   7  20      201.34      158.83     69.93 o 
   4   7  20       40.47       52.76     62.22 o 
   5   7  20      172.72      106.75     61.40 o 
  -3   8  20      127.16       97.86    115.93 o 
  -2   8  20     1037.60      777.64     89.40 o 
  -1   8  20       46.09       78.59    157.13 o 
   0   8  20       20.57       36.54    160.16 o 
   1   8  20       42.02       25.71     78.04 o 
   2   8  20     1044.64      806.29     73.63 o 
   3   8  20      114.02       70.51     65.61 o 
   0   1  21     4601.09     3529.80     64.93 o 
   1   1  21    16674.49    14415.43    223.61 o 
  -1   2  21     3854.60     3728.06     72.14 o 
   0   2  21     1213.76     1067.62     40.80 o 
   1   2  21     3687.36     3478.83    117.20 o 
   2   2  21      243.86      196.56     39.57 o 
  -2   3  21     6612.46     6896.75    187.15 o 
  -1   3  21     1896.00     1820.09     69.13 o 
   0   3  21     4922.29     5095.08    227.35 o 
   1   3  21     2060.57     1986.14     67.76 o 
   2   3  21     6429.73     6534.96    307.27 o 
   3   3  21     1075.72     1101.28     59.08 o 
  -3   4  21     1300.62     1475.20     65.76 o 
  -2   4  21     1332.22     1355.61     49.32 o 
  -1   4  21      980.86     1038.69     75.16 o 
   0   4  21     8216.95     8024.58    440.56 o 
   1   4  21     1071.55     1056.94     62.35 o 
   2   4  21     1249.85     1281.22     65.50 o 
   3   4  21     1190.03     1276.62     61.89 o 
   4   4  21      122.62      152.63     70.51 o 
  -4   5  21      249.52      271.77     80.18 o 
  -3   5  21      901.40      936.46     71.23 o 
  -2   5  21     1466.51     1457.87     53.87 o 
  -1   5  21     1120.18     1182.37     80.84 o 
   0   5  21     1570.99     1549.07     52.09 o 
   1   5  21     1054.74      968.35     65.24 o 
   2   5  21     1381.11     1392.38     62.96 o 
   3   5  21      850.30      808.03     55.72 o 
   4   5  21      233.32      256.78     67.17 o 
   5   5  21      135.86      137.59     59.96 o 
  -5   6  21      172.13      116.71     58.30 o 
  -4   6  21     1056.08      940.77     55.54 o 
  -3   6  21       22.54       26.71     79.71 o 
  -2   6  21      659.51      671.64    102.93 o 
  -1   6  21       86.18      155.59    125.68 o 
   0   6  21       13.83       42.06     38.59 o 
   1   6  21       97.87       99.81     85.74 o 
   2   6  21      717.93      691.03     78.75 o 
   3   6  21       16.65       35.83     61.50 o 
   4   6  21     1042.19     1049.76     62.11 o 
   5   6  21      163.49      142.08     62.49 o 
   6   6  21      740.14      559.59     71.34 o 
  -5   7  21       49.22       73.00     74.20 o 
  -4   7  21      398.25      354.79     72.43 o 
  -3   7  21      394.92      345.52     63.39 o 
  -2   7  21      309.48      343.35     87.08 o 
  -1   7  21      532.14      533.77     83.90 o 
   0   7  21      996.10     1037.33    164.84 o 
   1   7  21      475.17      398.30     60.31 o 
   2   7  21      294.26      259.83     67.30 o 
   3   7  21      435.00      427.85     62.70 o 
   4   7  21      407.29      335.44     67.42 o 
   5   7  21       41.76       20.56     66.52 o 
  -3   8  21       23.52       35.00     81.35 o 
  -2   8  21       43.78       72.91     95.00 o 
  -1   8  21      280.91      279.18     96.72 o 
   0   8  21      552.43      473.47     96.37 o 
   1   8  21      284.75      226.35     74.74 o 
   2   8  21       49.88       62.18     73.30 o 
   3   8  21       16.00       18.38     67.56 o 
   0   1  22      331.44      255.36     39.36 o 
  -1   2  22     2590.55     2469.73    184.95 o 
   0   2  22       10.36       21.17     34.83 o 
   1   2  22     2618.44     2533.70     57.08 o 
   2   2  22     8322.37     8571.93    109.06 o 
  -2   3  22     1792.41     1725.83     54.71 o 
  -1   3  22      441.14      441.12     39.44 o 
   0   3  22     1392.90     1485.72     69.62 o 
   1   3  22      481.90      464.11     51.86 o 
   2   3  22     1926.29     2039.44    127.41 o 
   3   3  22      160.02      170.07     62.33 o 
  -3   4  22     1280.10     1387.42    140.92 o 
  -2   4  22     1413.52     1517.55     70.41 o 
  -1   4  22      522.17      557.98     59.56 o 
   0   4  22     4400.44     4527.15    151.99 o 
   1   4  22      508.12      509.24     53.46 o 
   2   4  22     1453.45     1425.71     72.29 o 
   3   4  22     1222.12     1317.44     65.64 o 
   4   4  22       71.71       39.69     73.23 o 
  -4   5  22     1575.23     1783.40    207.33 o 
  -3   5  22      953.31      992.05     70.59 o 
  -2   5  22       20.52        3.19     45.29 o 
  -1   5  22      609.20      640.21     51.30 o 
   0   5  22     1067.48      961.78     76.85 o 
   1   5  22      673.92      636.57     69.35 o 
   2   5  22       46.63       14.22     46.20 o 
   3   5  22      922.09      896.17     77.12 o 
   4   5  22     1637.68     1499.02     65.20 o 
   5   5  22       16.93       23.44     61.50 o 
  -5   6  22      602.35      578.00     74.33 o 
  -4   6  22      117.64      131.76     54.96 o 
  -3   6  22      665.08      731.18     76.95 o 
  -2   6  22      900.62      965.33     65.29 o 
  -1   6  22     1427.80     1576.40     85.66 o 
   0   6  22     2092.52     1942.61     94.43 o 
   1   6  22     1653.44     1586.90    101.11 o 
   2   6  22      829.44      834.03     55.20 o 
   3   6  22      690.05      678.24     66.46 o 
   4   6  22      106.42       99.50     49.07 o 
   5   6  22      640.53      605.91     68.20 o 
   6   6  22        0.46       15.60     55.95 o 
  -5   7  22      269.02      209.44     70.63 o 
  -4   7  22       25.05       23.22     57.43 o 
  -3   7  22     1104.55     1087.01     68.83 o 
  -2   7  22      221.99      204.69    142.22 o 
  -1   7  22      436.37      493.77     65.48 o 
   0   7  22       24.21       33.59    103.58 o 
   1   7  22      374.26      400.89     73.27 o 
   2   7  22      210.79      208.68     73.39 o 
   3   7  22     1029.87      901.89     74.69 o 
   4   7  22       12.70       25.27     62.70 o 
   5   7  22      275.32      141.00     65.30 o 
  -3   8  22       63.67       24.75     84.33 o 
  -2   8  22       83.80       44.25     80.97 o 
  -1   8  22     1144.18      913.31     88.36 o 
   0   8  22        6.66      -38.97     92.58 o 
   1   8  22     1169.12     1008.40     75.83 o 
   2   8  22       89.01       69.25     80.92 o 
   3   8  22       42.77       16.99     74.73 o 
   0   1  23     6888.64     5645.25    132.63 o 
   1   1  23     5854.89     5348.88    152.92 o 
  -1   2  23     4752.49     4561.47    131.20 o 
   0   2  23     3259.26     2983.25     62.91 o 
   1   2  23     4998.95     4898.22     84.80 o 
   2   2  23      470.89      348.62     54.50 o 
  -2   3  23     4517.12     4558.08     69.93 o 
  -1   3  23     7240.21     7023.29    185.21 o 
   0   3  23      638.25      595.61     46.38 o 
   1   3  23     7447.59     6726.97    227.53 o 
   2   3  23     4425.18     4623.12    140.00 o 
   3   3  23      153.86      161.03     65.69 o 
  -3   4  23      921.93      964.97     58.08 o 
  -2   4  23      707.52      726.24     52.71 o 
  -1   4  23      266.70      307.08     66.21 o 
   0   4  23     2608.18     2814.10    141.31 o 
   1   4  23      333.42      382.94     52.42 o 
   2   4  23      758.07      722.97     56.03 o 
   3   4  23      783.41      839.65     51.64 o 
   4   4  23        1.13      -21.28     73.21 o 
  -4   5  23     1652.91     1614.26    119.33 o 
  -3   5  23      248.03      247.15     51.91 o 
  -2   5  23     1236.58     1262.34     52.97 o 
  -1   5  23      904.99      958.81    106.82 o 
   0   5  23        0.74        1.42     81.54 o 
   1   5  23     1020.33      915.89     55.15 o 
   2   5  23     1147.94     1125.54     63.24 o 
   3   5  23      278.17      263.87     58.04 o 
   4   5  23     1665.02     1759.08     91.11 o 
   5   5  23      514.71      514.94     61.48 o 
  -5   6  23       50.81       74.29     70.37 o 
  -4   6  23      168.08      162.08     61.15 o 
  -3   6  23      997.41     1016.34     71.28 o 
  -2   6  23     1253.16     1225.03     68.19 o 
  -1   6  23     1094.26     1216.28     68.24 o 
   0   6  23      573.04      500.83     92.85 o 
   1   6  23     1100.07     1135.84     72.60 o 
   2   6  23     1245.82     1201.96     62.08 o 
   3   6  23      958.75      999.67     75.95 o 
   4   6  23      126.72       93.21     55.01 o 
   5   6  23       52.67       53.96     62.45 o 
   6   6  23      403.55      259.34     66.17 o 
  -4   7  23      168.11      107.66     61.54 o 
  -3   7  23      113.20      157.68     59.77 o 
  -2   7  23      352.15      385.04    120.54 o 
  -1   7  23       17.32       14.64     78.37 o 
   0   7  23      130.68      192.16     83.01 o 
   1   7  23       24.71      -12.52     93.66 o 
   2   7  23      355.91      368.85     75.47 o 
   3   7  23       80.65       78.08     67.62 o 
   4   7  23      161.34      141.41     78.61 o 
  -3   8  23       59.25       71.84     97.87 o 
  -2   8  23       15.70       -0.35     82.09 o 
  -1   8  23       36.65      175.37    103.20 o 
   0   8  23      194.88      126.44     93.09 o 
   1   8  23       30.49       -7.82     71.72 o 
   2   8  23       17.37       -1.93     72.39 o 
   3   8  23       62.28       52.71     75.86 o 
   0   1  24     1031.64      866.07     74.80 o 
   1   1  24      835.47      904.83     68.08 o 
  -1   2  24      540.70      505.37     49.09 o 
   0   2  24      182.63      166.84     43.38 o 
   1   2  24      458.50      483.26     59.68 o 
   2   2  24       70.42       67.14     41.74 o 
  -2   3  24      592.57      614.71     68.08 o 
  -1   3  24     3078.02     2977.66    104.58 o 
   0   3  24     1586.90     1499.19     59.79 o 
   1   3  24     3084.36     2848.17    134.81 o 
   2   3  24      731.75      712.96     53.95 o 
   3   3  24      322.74      373.80     78.11 o 
  -3   4  24     1451.50     1363.32     80.31 o 
  -2   4  24      600.32      639.90     42.10 o 
  -1   4  24      923.20      864.95     73.01 o 
   0   4  24      135.75      178.44     49.74 o 
   1   4  24     1029.58      955.34     76.79 o 
   2   4  24      629.61      685.15     54.08 o 
   3   4  24     1530.88     1464.79     77.57 o 
   4   4  24       33.91       18.55     96.34 o 
  -4   5  24      374.95      357.67     64.72 o 
  -3   5  24      820.65      906.21     70.36 o 
  -2   5  24      261.10      268.49     71.53 o 
  -1   5  24      769.71      938.51     98.35 o 
   0   5  24      585.27      531.43     63.45 o 
   1   5  24      662.21      680.86     62.40 o 
   2   5  24      271.72      209.75     61.25 o 
   3   5  24      725.05      773.96     63.09 o 
   4   5  24      470.67      465.09     55.02 o 
   5   5  24       95.58       45.39     54.46 o 
  -5   6  24      355.10      319.10     61.91 o 
  -4   6  24     1348.41     1280.52     69.84 o 
  -3   6  24      690.44      707.20     85.86 o 
  -2   6  24      275.48      261.11     68.03 o 
  -1   6  24      742.74      861.87     63.24 o 
   0   6  24      174.87      165.72     63.46 o 
   1   6  24      688.96      680.87     95.50 o 
   2   6  24      338.48      343.35     76.20 o 
   3   6  24      613.87      584.62     68.66 o 
   4   6  24     1233.27     1178.34     60.43 o 
   5   6  24      352.09      310.04     56.72 o 
   6   6  24        1.52       -9.99     77.11 o 
  -4   7  24       94.56       78.45     60.65 o 
  -3   7  24      259.44      175.68     77.14 o 
  -2   7  24      392.06      425.45    155.35 o 
  -1   7  24      425.21      445.53     87.68 o 
   0   7  24     2551.66     2723.82    110.73 o 
   1   7  24      430.12      373.84     83.53 o 
   2   7  24      399.08      382.13     84.85 o 
   3   7  24      255.56      226.78     68.78 o 
   4   7  24       82.79       39.05     64.27 o 
  -2   8  24      683.98      489.19     76.39 o 
  -1   8  24       66.46      116.34     82.26 o 
   0   8  24      228.22      174.03     71.87 o 
   1   8  24       68.47       87.56     66.37 o 
   2   8  24      697.34      547.65     80.74 o 
   0   1  25     6102.74     5060.15    110.05 o 
   1   1  25       78.73       31.29     49.76 o 
  -1   2  25     1279.06     1076.51     70.06 o 
   0   2  25     7108.73     6811.46    146.68 o 
   1   2  25     1157.02      973.38     64.99 o 
   2   2  25     6558.03     6696.28    126.20 o 
  -2   3  25       28.37        8.54     75.11 o 
  -1   3  25     2835.72     2530.96    109.43 o 
   0   3  25     2689.68     2540.56     72.26 o 
   1   3  25     2761.19     2321.69    130.80 o 
   2   3  25       53.54       48.39     42.47 o 
   3   3  25      243.75      255.71    108.91 o 
  -3   4  25     2039.79     2069.78     68.64 o 
  -2   4  25      884.95      888.63     47.17 o 
  -1   4  25      145.37      154.07     44.96 o 
   0   4  25     3483.16     3523.42    104.64 o 
   1   4  25      110.72      112.01     54.87 o 
   2   4  25      839.92      833.70     56.67 o 
   3   4  25     2088.97     2031.57     74.39 o 
   4   4  25      356.93      404.20    101.29 o 
  -4   5  25      582.55      533.97     66.18 o 
  -3   5  25      282.49      354.23     63.00 o 
  -2   5  25     1674.60     1750.69     73.55 o 
  -1   5  25     1267.95     1295.43     90.75 o 
   0   5  25       43.69       20.23     83.29 o 
   1   5  25     1498.95     1569.06     92.17 o 
   2   5  25     1627.89     1592.43     70.85 o 
   3   5  25      284.11      301.10     46.59 o 
   4   5  25      508.83      516.96     49.83 o 
   5   5  25      782.66      817.85     63.37 o 
  -5   6  25       16.43        9.78     60.06 o 
  -4   6  25       64.44       90.92     58.25 o 
  -3   6  25     1829.39     1910.17    100.07 o 
  -2   6  25      121.14      125.44     59.49 o 
  -1   6  25      766.05      835.82    137.08 o 
   0   6  25      572.47      620.26     66.76 o 
   1   6  25      775.87      666.69     73.24 o 
   2   6  25      126.44      134.86     59.65 o 
   3   6  25     1645.52     1589.24     76.04 o 
   4   6  25       57.42       39.73     56.83 o 
   5   6  25       14.08        4.36     53.66 o 
  -4   7  25       32.42       33.17     72.37 o 
  -3   7  25       54.71       71.07     63.29 o 
  -2   7  25      102.93      108.03     75.51 o 
  -1   7  25      204.50      180.17     81.52 o 
   0   7  25        0.96       14.78     68.47 o 
   1   7  25      235.76      242.44     87.25 o 
   2   7  25      102.16       65.87     56.24 o 
   3   7  25       76.20       58.59     57.28 o 
   4   7  25       34.56       25.99     53.91 o 
  -2   8  25      125.20      112.06     57.18 o 
  -1   8  25      180.22        4.65     79.83 o 
   0   8  25       23.19        6.71     91.42 o 
   1   8  25      152.81      103.31     67.98 o 
   2   8  25      143.68      119.68     54.79 o 
   1   1  26     7741.97     7044.61    179.34 o 
  -1   2  26      490.33      399.56     76.35 o 
   0   2  26      789.36      716.26     69.21 o 
   1   2  26      406.68      366.18     62.92 o 
   2   2  26       29.26       61.80     61.86 o 
  -2   3  26     2594.96     2467.99     96.60 o 
  -1   3  26       94.30       64.94     49.15 o 
   0   3  26     3783.94     3525.43     98.24 o 
   1   3  26      124.30       93.52     48.26 o 
   2   3  26     2575.58     2630.62    111.81 o 
  -3   4  26      435.93      477.37     52.93 o 
  -2   4  26     3424.76     3716.19    108.65 o 
  -1   4  26      105.54      105.55     48.58 o 
   0   4  26      615.35      654.73     51.19 o 
   1   4  26      112.66      103.06     57.29 o 
   2   4  26     3492.35     3183.94    125.33 o 
   3   4  26      413.31      507.32     52.93 o 
   4   4  26       23.66       13.65     58.45 o 
  -4   5  26     1003.49     1009.99     65.66 o 
  -3   5  26       58.83       60.08     73.83 o 
  -2   5  26     1587.45     1501.28     72.75 o 
  -1   5  26     1722.70     1804.85     68.24 o 
   0   5  26      296.84      289.32     66.83 o 
   1   5  26     1650.21     1608.74     87.78 o 
   2   5  26     1525.09     1464.27     90.60 o 
   3   5  26       90.04      105.10     47.55 o 
   4   5  26     1105.75     1156.89     53.24 o 
   5   5  26      496.20      511.42     51.67 o 
  -5   6  26      553.75      526.00     59.26 o 
  -4   6  26       89.31       75.97     55.79 o 
  -3   6  26      362.39      279.44     72.80 o 
  -2   6  26      827.49      703.85     99.30 o 
  -1   6  26      165.47      209.13    127.74 o 
   0   6  26      114.62      138.77     90.00 o 
   1   6  26      214.96      201.17     54.11 o 
   2   6  26      680.64      426.79    126.72 o 
   3   6  26      389.25      345.43     73.69 o 
   4   6  26      100.07       83.01     53.95 o 
   5   6  26      528.95      452.57     57.93 o 
  -4   7  26       51.62       32.12     67.68 o 
  -3   7  26      955.40      891.18     85.59 o 
  -2   7  26        2.72      -87.35     93.00 o 
  -1   7  26      667.52      728.38     88.00 o 
   0   7  26      276.23      241.91     61.24 o 
   1   7  26      690.91      579.09     69.93 o 
   2   7  26        1.18        7.06     59.09 o 
   3   7  26     1003.13      838.64     68.46 o 
   4   7  26       51.75       86.98     53.95 o 
  -2   8  26        1.51       10.25     66.63 o 
  -1   8  26      909.41      776.16    100.82 o 
   0   8  26      119.93       57.99     98.30 o 
   1   8  26      927.96      833.37     80.22 o 
   2   8  26        2.07       13.25     56.84 o 
   1   1  27      147.76       81.84     53.21 o 
  -1   2  27     2565.14     2168.16    133.77 o 
   0   2  27       35.22       -8.88     45.93 o 
   2   2  27     5732.47     5549.45    241.44 o 
  -2   3  27     1546.66     1569.57     62.13 o 
  -1   3  27     6048.27     5736.99     83.64 o 
   0   3  27      714.14      715.58     52.60 o 
   1   3  27     6156.53     6083.12    201.98 o 
   2   3  27     1564.18     1632.40     80.54 o 
   3   3  27     1794.80     1880.95    100.92 o 
  -3   4  27      921.24      902.85     55.03 o 
  -2   4  27     1962.55     1877.46     68.11 o 
  -1   4  27      544.65      554.01     65.52 o 
   0   4  27     1409.85     1388.78     81.88 o 
   1   4  27      515.31      510.02     61.28 o 
   2   4  27     1937.61     1850.49    121.72 o 
   3   4  27      822.60      823.23     67.81 o 
   4   4  27     1639.08     1670.85     90.44 o 
  -4   5  27      383.00      416.59     47.79 o 
  -3   5  27      364.76      338.33     60.47 o 
  -2   5  27     1364.10     1355.16     62.88 o 
  -1   5  27      746.50      844.51     94.93 o 
   0   5  27      871.74      847.98     57.09 o 
   1   5  27      678.63      646.64     62.55 o 
   2   5  27     1427.41     1499.07     80.78 o 
   3   5  27      367.87      385.49     58.04 o 
   4   5  27      393.96      401.65     46.87 o 
   5   5  27       82.14       40.73     48.61 o 
  -5   6  27      122.45       63.39     53.61 o 
  -4   6  27      433.24      479.00     55.47 o 
  -3   6  27       88.93       76.08     64.30 o 
  -2   6  27      132.46      168.27    110.08 o 
  -1   6  27       54.08       67.00    129.75 o 
   0   6  27      224.95      182.52     91.71 o 
   1   6  27       54.89       74.13     62.77 o 
   2   6  27      185.37      165.05     62.00 o 
   3   6  27       84.41       76.45     42.85 o 
   4   6  27      508.14      501.75     51.88 o 
   5   6  27      113.45       97.74     57.03 o 
  -4   7  27      222.81      210.25     77.12 o 
  -3   7  27      220.10      146.18     70.22 o 
  -2   7  27     1020.54     1034.40     83.30 o 
  -1   7  27      470.75      421.97     75.06 o 
   0   7  27       64.68       78.72     64.25 o 
   1   7  27      419.26      356.45     55.42 o 
   2   7  27     1001.41      888.55     58.72 o 
   3   7  27      224.79      119.80     64.11 o 
   4   7  27      223.33      212.94     73.55 o 
  -2   8  27      209.89      123.97     68.64 o 
  -1   8  27      379.06      270.22     76.13 o 
   0   8  27      174.54      178.74     71.69 o 
   1   8  27      347.43      269.71     64.54 o 
   2   8  27      217.27      173.45     60.20 o 
   0   1  28      520.18      439.38    110.55 o 
   1   1  28      480.14      449.38     60.85 o 
  -1   2  28     1648.13     1424.37     75.98 o 
   0   2  28     3434.86     3246.39     59.56 o 
   1   2  28     1463.43     1427.98     94.15 o 
   2   2  28     1153.15     1083.35    129.75 o 
  -2   3  28     3779.75     3677.07     73.84 o 
  -1   3  28       81.55       66.67     36.48 o 
   0   3  28      130.15      128.32     40.84 o 
   1   3  28       67.27      107.12     62.54 o 
   2   3  28     3718.80     3920.06     92.60 o 
   3   3  28     2004.15     2041.42     78.09 o 
  -3   4  28     1531.34     1541.09     64.67 o 
  -2   4  28       67.97       76.91     69.61 o 
  -1   4  28     4481.45     4638.03    111.61 o 
   0   4  28        3.00       -2.41     51.32 o 
   1   4  28     3960.54     3718.21     98.19 o 
   2   4  28       93.92       99.71     59.01 o 
   3   4  28     1763.36     1726.72     63.20 o 
   4   4  28      660.53      608.61    133.35 o 
  -4   5  28      177.18      172.62     46.65 o 
  -3   5  28     1754.32     1801.18     69.18 o 
  -2   5  28      243.90      251.07     62.48 o 
  -1   5  28      627.83      647.11     94.70 o 
   0   5  28      744.18      684.61     72.79 o 
   1   5  28      499.21      521.05     62.14 o 
   2   5  28      240.06      208.96     65.73 o 
   3   5  28     1770.12     1759.83     65.35 o 
   4   5  28      162.04      149.95     48.23 o 
   5   5  28      118.80      149.81     57.57 o 
  -5   6  28      658.19      549.56     68.86 o 
  -4   6  28      639.76      599.27     55.11 o 
  -3   6  28      174.70      150.20     59.90 o 
  -2   6  28     1015.54     1017.60     99.95 o 
  -1   6  28      414.34      372.47    135.82 o 
   0   6  28      462.58      553.63     96.01 o 
   1   6  28      355.88      368.97     94.71 o 
   2   6  28      964.14      994.73     80.95 o 
   3   6  28      168.20      125.87     51.99 o 
   4   6  28      656.74      720.70     63.36 o 
   5   6  28      676.06      622.82     55.63 o 
  -4   7  28       70.85       69.55     59.78 o 
  -3   7  28      134.17      143.42     88.86 o 
  -2   7  28      184.92      173.39     89.42 o 
  -1   7  28      159.69       91.07     55.56 o 
   0   7  28      175.32      226.65     83.58 o 
   1   7  28      142.83       98.10     51.77 o 
   2   7  28      208.85      139.92     67.49 o 
   3   7  28      131.92      121.88     64.81 o 
   4   7  28       94.45       44.38     52.78 o 
  -2   8  28      161.65       72.70     98.23 o 
  -1   8  28        2.47      -13.20     93.71 o 
   0   8  28       56.31      -36.40     93.03 o 
   1   8  28        3.56        7.61     60.92 o 
   2   8  28      169.49       83.91     59.69 o 
   0   1  29     3290.27     3056.40    117.74 o 
   1   1  29        0.26       40.84     67.47 o 
  -1   2  29     2250.53     2243.34     65.34 o 
   0   2  29     3361.11     3236.27     79.04 o 
   1   2  29     2322.42     2430.55    109.56 o 
   2   2  29      817.72      743.09     63.78 o 
  -2   3  29      691.29      709.73     56.49 o 
  -1   3  29      178.21      131.17     36.22 o 
   0   3  29     2427.18     2197.58     81.58 o 
   1   3  29      159.25      132.41     78.17 o 
   2   3  29      688.66      771.06    117.27 o 
   3   3  29      209.29      118.96     84.33 o 
  -3   4  29      729.49      755.55     58.41 o 
  -2   4  29      880.57      856.24     57.65 o 
  -1   4  29      751.12      740.78     49.17 o 
   0   4  29      756.28      808.87     52.97 o 
   1   4  29      681.53      677.68     75.37 o 
   2   4  29      956.50      996.84     89.35 o 
   3   4  29      733.13      775.34     56.66 o 
   4   4  29      567.79      730.55     81.28 o 
  -4   5  29       36.83       45.64     55.71 o 
  -3   5  29      622.72      576.82     62.45 o 
  -2   5  29      248.16      191.73     72.77 o 
  -1   5  29      137.44      116.52    100.24 o 
   0   5  29        6.94       32.80     63.35 o 
   1   5  29      100.72       97.15     72.49 o 
   2   5  29      301.86      297.23     58.39 o 
   3   5  29      583.38      611.38     64.04 o 
   4   5  29       38.63      102.92     53.13 o 
   5   5  29     1419.91     1356.45     89.16 o 
  -5   6  29      164.23      142.19     55.75 o 
  -4   6  29      322.03      244.02     54.35 o 
  -3   6  29     1070.00     1136.53     82.27 o 
  -2   6  29       72.52       61.64     83.91 o 
  -1   6  29      330.44      372.37     62.27 o 
   0   6  29      364.15      352.69     96.48 o 
   1   6  29      308.25      323.84     78.96 o 
   2   6  29       70.22       66.44     52.29 o 
   3   6  29     1124.09     1164.79     59.56 o 
   4   6  29      284.09      218.12     52.64 o 
   5   6  29      158.12      107.36     62.26 o 
  -4   7  29      249.48      177.08     60.61 o 
  -3   7  29      186.11       80.23     92.65 o 
  -2   7  29      247.23      232.60     70.69 o 
  -1   7  29      842.68      815.39     65.33 o 
   0   7  29      146.00       60.68    104.42 o 
   1   7  29      783.36      725.18     52.00 o 
   2   7  29      225.15      228.51     57.99 o 
   3   7  29      181.32      130.86     56.35 o 
   4   7  29      258.48      212.33     57.27 o 
  -1   8  29      154.57      131.51     82.94 o 
   0   8  29     1761.71     1175.42     87.23 o 
   1   8  29      180.09      139.58     68.52 o 
  -1   2  30     2780.82     2657.53     67.37 o 
   0   2  30       50.15       43.41    109.52 o 
  -2   3  30      470.48      465.13     53.30 o 
  -1   3  30     1648.11     1645.09     58.73 o 
   0   3  30     2710.29     2637.45     65.64 o 
   1   3  30     1735.18     1653.21    105.30 o 
   2   3  30      440.04      405.87     68.45 o 
   3   3  30      532.13      571.98     86.13 o 
  -3   4  30      227.98      223.06     63.03 o 
  -2   4  30     2261.22     2266.89     61.10 o 
  -1   4  30     1003.48     1061.12     46.14 o 
   0   4  30       19.60       20.65     49.26 o 
   1   4  30     1004.89      971.58     55.35 o 
   2   4  30     2136.01     2107.19    223.71 o 
   3   4  30      239.21      308.87     57.83 o 
   4   4  30      783.14      952.01    111.70 o 
  -4   5  30        9.38       25.86     60.52 o 
  -3   5  30      824.93      816.05     57.85 o 
  -2   5  30     1262.45     1291.86     79.99 o 
  -1   5  30      650.63      686.92     90.26 o 
   0   5  30     1031.74     1078.53     48.60 o 
   1   5  30      749.24      682.04     81.89 o 
   2   5  30     1286.32     1327.43     68.12 o 
   3   5  30      839.27      831.62     60.51 o 
   4   5  30       21.09       32.50     56.05 o 
   5   5  30     1018.93      884.97     59.63 o 
  -5   6  30      360.14      303.83     57.27 o 
  -4   6  30      417.95      359.70     54.06 o 
  -3   6  30      306.45      314.50     61.03 o 
  -2   6  30      242.01      278.51     85.08 o 
  -1   6  30      118.65       73.79     61.01 o 
   0   6  30        1.05       25.63     59.61 o 
   1   6  30       96.00       85.77     68.93 o 
   2   6  30      198.62      187.52     79.05 o 
   3   6  30      362.35      386.82     57.63 o 
   4   6  30      386.02      374.15     64.33 o 
   5   6  30      359.72      273.78     64.18 o 
  -4   7  30      886.54      678.75     62.41 o 
  -3   7  30       72.39       86.53     80.45 o 
  -2   7  30       10.66      -27.27     75.47 o 
  -1   7  30      305.78      261.35     77.43 o 
   0   7  30      492.95      521.24     77.74 o 
   1   7  30      266.57      230.19     62.80 o 
   2   7  30        8.96      -24.99     66.54 o 
   3   7  30       55.06       34.82     56.38 o 
   4   7  30      895.47      758.29     75.43 o 
  -1   8  30      269.60      257.24     84.81 o 
   0   8  30       25.90      -76.57     93.19 o 
   1   8  30      276.79      246.86     76.19 o 
  -1   2  31       94.60       59.59     42.66 o 
   0   2  31     3280.47     3132.09    132.32 o 
   1   2  31       96.41      109.14     78.17 o 
   2   2  31     2738.92     2714.44    111.39 o 
  -2   3  31       76.06       68.10     39.75 o 
  -1   3  31       85.44       64.27     46.85 o 
   0   3  31      202.10      171.09     54.76 o 
   1   3  31       93.06       96.01     43.50 o 
   2   3  31       87.37       61.25     49.80 o 
   3   3  31     1380.59     1598.18     74.04 o 
  -3   4  31       64.10       87.77     42.31 o 
  -2   4  31      198.98      200.65     44.82 o 
  -1   4  31      336.70      356.53     48.16 o 
   0   4  31      109.10      105.57     47.73 o 
   1   4  31      403.82      392.43     70.60 o 
   2   4  31      135.57      168.73     72.66 o 
   3   4  31       81.77      105.44     47.68 o 
   4   4  31     1463.29     1620.30     72.54 o 
  -4   5  31      406.77      526.25     77.22 o 
  -3   5  31      945.56      912.95     70.46 o 
  -2   5  31      524.61      505.30     90.55 o 
  -1   5  31      129.68      155.98     56.25 o 
   0   5  31       20.14       34.18     47.10 o 
   1   5  31      168.22      154.13     64.09 o 
   2   5  31      560.65      595.31     57.57 o 
   3   5  31      887.52      838.53     68.01 o 
   4   5  31      361.88      412.95     53.06 o 
   5   5  31      692.43      594.45     58.44 o 
  -5   6  31       36.89       32.90     58.50 o 
  -4   6  31      412.17      443.43     58.18 o 
  -3   6  31      570.51      517.82     64.32 o 
  -2   6  31       34.82       60.18     57.21 o 
  -1   6  31      531.82      580.11     72.90 o 
   0   6  31      389.36      430.74     57.77 o 
   1   6  31      466.46      481.24     55.45 o 
   2   6  31       29.96       40.67     66.61 o 
   3   6  31      615.54      599.17     48.18 o 
   4   6  31      412.27      342.27     55.16 o 
   5   6  31       30.79       47.16     58.16 o 
  -4   7  31      215.66      120.62     66.76 o 
  -3   7  31      137.92       65.35     76.66 o 
  -2   7  31     1007.98     1050.69     93.77 o 
  -1   7  31      477.31      471.43     65.77 o 
   0   7  31        8.89       11.43     61.47 o 
   1   7  31      486.24      419.71     64.33 o 
   2   7  31     1005.96      750.56     57.66 o 
   3   7  31      118.10       94.48     65.04 o 
   4   7  31      242.55      237.12    165.54 o 
  -1   8  31      120.68      107.32    170.40 o 
   0   8  31      688.75      553.22    112.82 o 
   1   8  31      124.71      167.92    178.43 o 
  -1   2  32     4035.64     3808.87     75.80 o 
   0   2  32     4347.81     3956.54    108.39 o 
   1   2  32     4171.45     4380.89    131.66 o 
   2   2  32      783.54      767.00     56.55 o 
  -2   3  32      398.04      394.97     48.16 o 
  -1   3  32      655.59      645.68     48.09 o 
   0   3  32      384.86      413.13     39.23 o 
   1   3  32      651.02      662.98     49.59 o 
   2   3  32      408.78      318.22     54.40 o 
   3   3  32     4025.34     3862.83    236.62 o 
  -3   4  32      724.74      701.28     55.47 o 
  -2   4  32     1219.18     1238.53     46.32 o 
  -1   4  32     5344.26     5434.54    146.30 o 
   0   4  32        0.19       12.54     57.77 o 
   1   4  32     5658.15     5415.98    116.63 o 
   2   4  32     1187.53     1220.78     63.14 o 
   3   4  32      732.94      749.22     56.12 o 
   4   4  32      420.56      429.46     51.95 o 
  -4   5  32      650.30      672.18     61.50 o 
  -3   5  32      656.69      711.91     66.61 o 
  -2   5  32      154.32      151.58     83.83 o 
  -1   5  32      170.07      148.96     48.71 o 
   0   5  32        0.17       24.49     49.49 o 
   1   5  32      142.04      112.61     60.37 o 
   2   5  32      168.13      186.39     54.43 o 
   3   5  32      751.01      792.07     68.19 o 
   4   5  32      654.17      608.66     58.16 o 
   5   5  32      120.14       98.70     55.63 o 
  -5   6  32      267.53      219.18     55.35 o 
  -4   6  32      179.93      153.59     54.68 o 
  -3   6  32       65.34       66.92     57.36 o 
  -2   6  32      757.23      822.94     76.97 o 
  -1   6  32      110.79      112.97     61.89 o 
   0   6  32      421.09      435.32     56.15 o 
   1   6  32      149.58      146.58     52.78 o 
   2   6  32      825.98      728.38     60.89 o 
   3   6  32       71.29       92.95     53.37 o 
   4   6  32      150.43      112.05     53.74 o 
   5   6  32      262.36      142.79     60.98 o 
  -3   7  32      109.60      146.92     92.46 o 
  -2   7  32      146.07      116.87     64.99 o 
  -1   7  32      347.93      335.88     89.84 o 
   0   7  32       65.49       91.20     73.89 o 
   1   7  32      368.14      355.11     78.16 o 
   2   7  32      145.46      129.98     54.39 o 
   3   7  32       85.00       89.55     72.02 o 
   1   1  33     1280.13     1135.73    101.34 o 
  -1   2  33     1483.28     1359.69     76.48 o 
   1   2  33     1564.77     1465.87    103.40 o 
   2   2  33        5.57        0.70     54.21 o 
  -2   3  33      254.17      249.90     45.02 o 
  -1   3  33     1557.88     1579.68     53.70 o 
   0   3  33      207.98      151.97     35.13 o 
   1   3  33     1578.11     1557.85     65.26 o 
   3   3  33      365.55      346.78     57.48 o 
  -3   4  33      635.31      701.14     59.13 o 
  -2   4  33      549.86      509.24     44.65 o 
  -1   4  33      917.84      940.61     62.93 o 
   0   4  33      177.41      128.74     49.85 o 
   1   4  33      986.16      943.75     60.96 o 
   2   4  33      615.12      619.82     54.62 o 
   3   4  33      671.86      706.76     55.34 o 
   4   4  33     1637.55     1591.61     61.55 o 
  -4   5  33      689.52      874.70     63.47 o 
  -3   5  33      926.48      942.83     54.97 o 
  -2   5  33      641.11      621.50     68.41 o 
  -1   5  33       32.00        6.08     46.30 o 
   0   5  33      314.84      322.96     66.98 o 
   1   5  33       43.67       73.51     79.62 o 
   2   5  33      697.43      690.26     75.25 o 
   3   5  33      984.46     1004.65     54.21 o 
   4   5  33      661.46      651.04     51.38 o 
   5   5  33      368.42      379.93     55.81 o 
  -5   6  33       51.45       61.32     61.81 o 
  -4   6  33      299.17      249.00     56.82 o 
  -3   6  33      333.13      385.30     67.32 o 
  -2   6  33      156.04      151.07     60.46 o 
  -1   6  33      569.41      535.70     95.90 o 
   0   6  33      329.03      302.05     69.91 o 
   1   6  33      520.08      578.53     83.51 o 
   2   6  33      159.30      124.18     52.34 o 
   3   6  33      328.25      346.52     54.94 o 
   4   6  33      299.92      262.81     55.52 o 
   5   6  33       61.13       47.88     59.56 o 
  -3   7  33      106.67       83.97     72.63 o 
  -2   7  33      775.56      930.14    107.45 o 
  -1   7  33      488.63      495.83     79.71 o 
   0   7  33        1.84       27.35     68.84 o 
   1   7  33      574.61      507.10     66.04 o 
   2   7  33      762.66      788.23     73.50 o 
   3   7  33      111.73       91.19     61.67 o 
  -1   2  34      230.55      196.23     56.26 o 
   1   2  34      217.16      273.18     64.49 o 
   2   2  34      207.85      211.09     80.22 o 
  -2   3  34      811.18      848.13     46.81 o 
  -1   3  34      711.38      670.33     46.81 o 
   0   3  34     2987.79     3054.79     63.03 o 
   1   3  34      659.74      703.46     47.23 o 
   2   3  34      997.58     1053.92     94.94 o 
   3   3  34       79.66       77.44     54.15 o 
  -3   4  34      150.88      162.57     56.43 o 
  -2   4  34      538.46      563.59     44.13 o 
  -1   4  34        7.13       -6.55     53.42 o 
   0   4  34     2768.94     2824.68     66.36 o 
   1   4  34        9.84      -10.42     58.40 o 
   2   4  34      392.30      427.93     59.77 o 
   3   4  34      188.73      183.55     55.45 o 
   4   4  34     2361.47     2648.10    149.11 o 
  -4   5  34      711.80      657.25     52.09 o 
  -3   5  34      863.34      875.43     63.18 o 
  -2   5  34      999.80     1046.68     67.07 o 
  -1   5  34      653.24      706.12     52.98 o 
   0   5  34     1584.59     1647.13     85.23 o 
   1   5  34      635.10      699.80     58.91 o 
   2   5  34      963.05     1046.52    111.29 o 
   3   5  34      893.32      880.10     52.57 o 
   4   5  34      657.16      681.44     58.03 o 
   5   5  34       48.49       21.78     54.95 o 
  -5   6  34      125.69      124.32     85.96 o 
  -4   6  34      235.95      211.37     51.93 o 
  -3   6  34      337.99      331.13     59.98 o 
  -2   6  34     1088.40     1187.51     72.33 o 
  -1   6  34       17.87       13.44     48.80 o 
   0   6  34       63.13       35.88     54.66 o 
   1   6  34       11.93       24.14     57.14 o 
   2   6  34     1113.63     1053.95     88.46 o 
   3   6  34      336.17      330.88     47.33 o 
   4   6  34      277.98      277.80     58.82 o 
   5   6  34      122.36      134.73     85.28 o 
  -3   7  34       54.92       65.48     72.81 o 
  -2   7  34       11.31      -10.97     70.50 o 
  -1   7  34      337.94      319.84     91.43 o 
   0   7  34       24.58       28.92     86.96 o 
   1   7  34      334.75      285.68     79.46 o 
   2   7  34       14.46        5.57     58.59 o 
   3   7  34       42.25       62.72     57.84 o 
   0   1  35     1509.36     1397.99    136.94 o 
   1   1  35      129.90      119.39     95.03 o 
  -1   2  35      356.75      321.84     58.95 o 
   0   2  35     5730.83     5555.26    135.07 o 
   1   2  35      429.65      380.09     85.60 o 
   2   2  35      172.88      192.21     80.23 o 
  -2   3  35      715.68      732.77     53.20 o 
  -1   3  35      335.68      334.50     55.08 o 
   0   3  35     1456.14     1389.55     66.07 o 
   1   3  35      361.87      376.85     40.03 o 
   2   3  35      631.70      673.74     57.67 o 
   3   3  35       36.02       40.36     70.08 o 
  -3   4  35     1507.73     1850.94     74.47 o 
  -2   4  35     2318.33     2437.12     72.91 o 
  -1   4  35     1094.26     1127.86     66.57 o 
   0   4  35      268.53      295.18     39.42 o 
   1   4  35     1097.31     1079.08     60.93 o 
   2   4  35     2492.31     2457.76     73.01 o 
   3   4  35     1439.36     1523.71     57.75 o 
   4   4  35       60.60       14.81     55.24 o 
  -4   5  35       39.55       69.78     45.75 o 
  -3   5  35      167.39      140.30     54.60 o 
  -2   5  35       22.34       38.15     74.60 o 
  -1   5  35      428.65      479.93     50.53 o 
   0   5  35       96.73       87.84     57.74 o 
   1   5  35      365.75      451.00     51.97 o 
   2   5  35       25.12      -19.21     59.41 o 
   3   5  35      188.11      236.30     45.46 o 
   4   5  35       48.75       41.30     48.81 o 
   5   5  35      732.44      666.34     59.24 o 
  -4   6  35      111.72       94.24     54.21 o 
  -3   6  35      566.12      573.87     70.65 o 
  -2   6  35      255.42      276.25     65.87 o 
  -1   6  35      485.39      529.12     60.45 o 
   0   6  35       29.89       71.56     69.57 o 
   1   6  35      563.93      641.59     67.32 o 
   2   6  35      236.04      215.03     58.84 o 
   3   6  35      546.45      554.72     57.60 o 
   4   6  35      117.07       95.90     59.74 o 
  -3   7  35       37.60       45.39     58.08 o 
  -2   7  35      126.89      118.88     93.50 o 
  -1   7  35      600.49      462.66     63.04 o 
   0   7  35        0.14       42.85     66.36 o 
   1   7  35      567.06      531.37     74.23 o 
   2   7  35      149.25       77.82     66.49 o 
   3   7  35       34.31       30.15     58.62 o 
   1   1  36       50.09       48.95     52.93 o 
  -1   2  36     1232.39     1188.79     85.83 o 
   0   2  36      964.47      794.69     89.91 o 
   1   2  36     1351.57     1370.18    101.53 o 
   2   2  36       13.59      -28.29     80.03 o 
  -2   3  36      388.68      406.79     76.58 o 
  -1   3  36      511.99      470.64     50.72 o 
   0   3  36      276.11      269.19     44.29 o 
   1   3  36      583.86      571.23     52.44 o 
   2   3  36      489.99      537.66     74.70 o 
   3   3  36      296.04      320.25     45.04 o 
  -3   4  36     1780.06     2030.31     79.08 o 
  -2   4  36       54.66       46.12     42.33 o 
  -1   4  36       91.09       62.80     51.82 o 
   0   4  36     1569.97     1605.56     81.72 o 
   1   4  36       63.52       58.25     55.88 o 
   2   4  36       45.33        4.06     42.91 o 
   3   4  36     1791.99     1978.23     78.15 o 
   4   4  36      306.28      247.35     46.15 o 
  -4   5  36      271.06      246.11     50.01 o 
  -3   5  36      566.80      650.97     53.97 o 
  -2   5  36        0.78       -2.65     66.17 o 
  -1   5  36      423.67      439.33     52.96 o 
   0   5  36      186.49      163.38     54.20 o 
   1   5  36      415.97      468.02     47.95 o 
   2   5  36        0.85       12.71     51.45 o 
   3   5  36      531.29      593.14     49.86 o 
   4   5  36      266.36      261.86     50.41 o 
   5   5  36        8.58       -8.67     61.21 o 
  -4   6  36      152.17       85.32     60.93 o 
  -3   6  36      468.01      435.44     56.47 o 
  -2   6  36      660.89      787.62     78.11 o 
  -1   6  36      367.01      325.94     47.60 o 
   0   6  36      392.80      400.06     60.05 o 
   1   6  36      424.71      375.22     55.42 o 
   2   6  36      671.76      635.95     67.46 o 
   3   6  36      491.63      376.84     58.06 o 
   4   6  36      174.40      130.97     55.52 o 
  -3   7  36      271.17      275.33    120.20 o 
  -2   7  36      479.56      321.88     75.06 o 
  -1   7  36       81.54       56.86     63.87 o 
   0   7  36      227.00      252.21     92.23 o 
   1   7  36      101.42       99.54     60.21 o 
   2   7  36      470.67      393.21     74.27 o 
   3   7  36      254.55      105.19     58.15 o 
   0   1  37     4102.84     4098.08    155.35 o 
   1   1  37     1667.65     1679.16     95.27 o 
  -1   2  37     1834.18     1982.89    194.97 o 
   0   2  37      289.53      271.07     59.33 o 
   1   2  37     1995.94     2012.63     76.70 o 
   2   2  37       49.40        1.92    113.16 o 
  -2   3  37     1855.75     1945.63     74.51 o 
  -1   3  37     4057.92     4092.70     67.65 o 
   0   3  37       11.68       24.49     43.68 o 
   1   3  37     3960.38     4162.41     58.19 o 
   2   3  37     1773.03     1755.18    108.49 o 
   3   3  37     2728.59     3021.82    125.75 o 
  -3   4  37      814.09      915.90     58.65 o 
  -2   4  37     1509.78     1427.57     44.99 o 
  -1   4  37      131.30      103.54     47.83 o 
   0   4  37     1451.49     1468.31     66.46 o 
   1   4  37      168.32      122.45     43.73 o 
   2   4  37     1429.54     1438.23     55.05 o 
   3   4  37      750.99      826.74     52.40 o 
   4   4  37      414.17      393.82     47.68 o 
  -4   5  37      252.29      231.09     62.02 o 
  -3   5  37       15.26       14.76     57.79 o 
  -2   5  37      596.90      705.71     59.89 o 
  -1   5  37      258.64      277.10     60.87 o 
   0   5  37      322.34      333.60     49.76 o 
   1   5  37      262.65      266.95     53.66 o 
   2   5  37      531.73      551.82     55.19 o 
   3   5  37       19.95        9.85     53.70 o 
   4   5  37      298.19      243.37     58.32 o 
   5   5  37      112.71       90.46     57.86 o 
  -4   6  37      424.79      350.22     65.04 o 
  -3   6  37      234.28      192.20     60.35 o 
  -2   6  37      223.24      213.23     63.47 o 
  -1   6  37       75.58       67.14     52.06 o 
   0   6  37      275.12      330.99     72.06 o 
   1   6  37       97.16      113.37     56.55 o 
   2   6  37      212.47      220.50     65.75 o 
   3   6  37      263.29      176.33     61.05 o 
   4   6  37      436.53      342.72     60.73 o 
  -2   7  37      243.58      209.87     68.43 o 
  -1   7  37       42.54       37.54     65.73 o 
   0   7  37      377.23      349.53     72.46 o 
   1   7  37       51.49       30.00     51.06 o 
   2   7  37      274.14      178.53     60.53 o 
   0   1  38     2024.41     2299.25     89.17 o 
   1   1  38      102.13      193.29    114.61 o 
  -1   2  38     1296.77     1245.14     77.59 o 
   0   2  38       88.48       64.78     52.66 o 
   1   2  38     1267.11     1287.78     61.70 o 
   2   2  38      818.02      826.58     90.05 o 
  -2   3  38     1193.32     1288.52     59.90 o 
  -1   3  38      547.07      516.92     48.76 o 
   0   3  38       56.48       27.31     51.76 o 
   1   3  38      571.56      534.94     56.37 o 
   2   3  38     1366.79     1449.55     84.45 o 
   3   3  38       18.67        2.10     73.03 o 
  -3   4  38      638.69      652.29     63.63 o 
  -2   4  38     1173.58     1231.64     48.93 o 
  -1   4  38      184.19      167.14     46.09 o 
   0   4  38      707.68      716.93     55.37 o 
   1   4  38      189.26      172.47     44.47 o 
   2   4  38     1257.73     1341.54     58.68 o 
   3   4  38      675.37      731.59     43.50 o 
   4   4  38       45.96       44.54     49.95 o 
  -4   5  38      931.29      877.11     70.56 o 
  -3   5  38      377.50      396.06     50.75 o 
  -2   5  38      237.69      254.03     54.42 o 
  -1   5  38       85.29       93.99     58.42 o 
   0   5  38      243.64      204.86     43.10 o 
   1   5  38      107.54       90.21     43.49 o 
   2   5  38      259.67      308.16     47.69 o 
   3   5  38      362.66      356.46     56.79 o 
   4   5  38      971.58      896.22     56.47 o 
   5   5  38        8.96       10.04     60.71 o 
  -4   6  38        0.79       -0.31     55.91 o 
  -3   6  38       34.96       26.93     54.73 o 
  -2   6  38      407.70      388.34     70.11 o 
  -1   6  38      558.40      547.58     50.02 o 
   0   6  38      158.18      147.69     53.41 o 
   1   6  38      526.96      571.97     49.97 o 
   2   6  38      433.15      392.24     57.25 o 
   3   6  38       40.26       15.11     51.80 o 
   4   6  38        4.91       13.95     63.88 o 
  -2   7  38       38.12       17.22     57.93 o 
  -1   7  38      279.89      253.84     61.35 o 
   0   7  38       24.47       44.99     91.43 o 
   1   7  38      298.61      235.77     62.92 o 
   2   7  38       44.72       51.07     61.77 o 
   0   1  39     2807.83     2926.04    120.08 o 
   1   1  39     1413.07     1453.67     89.46 o 
  -1   2  39     1226.77     1217.47     64.93 o 
   0   2  39     2427.53     2691.14     66.13 o 
   1   2  39     1171.30     1266.19     92.21 o 
   2   2  39     2504.78     2674.97    117.47 o 
  -2   3  39     2599.15     2824.74     72.28 o 
  -1   3  39     1098.64     1130.09     55.87 o 
   0   3  39       13.72       27.28     41.17 o 
   1   3  39      973.01      983.00     62.96 o 
   2   3  39     2488.29     2678.19     87.57 o 
   3   3  39       27.79       50.48     55.70 o 
  -3   4  39      998.75     1197.56     67.64 o 
  -2   4  39      581.89      636.24     48.23 o 
  -1   4  39       41.20       34.44     52.64 o 
   0   4  39     1447.75     1520.41     64.94 o 
   1   4  39       52.50       66.03     46.31 o 
   2   4  39      685.17      666.81     48.52 o 
   3   4  39     1046.63     1198.74     54.07 o 
   4   4  39      227.96      206.54     49.82 o 
  -4   5  39      501.92      487.85     52.50 o 
  -3   5  39      343.40      319.36     62.09 o 
  -2   5  39      415.98      454.00     53.32 o 
  -1   5  39      731.78      817.12     67.18 o 
   0   5  39      141.87      204.31     45.52 o 
   1   5  39      703.26      773.89     53.79 o 
   2   5  39      485.90      544.41     53.76 o 
   3   5  39      350.63      334.77     45.18 o 
   4   5  39      550.05      495.36     48.39 o 
   5   5  39        5.16       18.88     57.01 o 
  -4   6  39       48.96       56.05     49.73 o 
  -3   6  39      363.25      292.54     61.34 o 
  -2   6  39      163.52      149.26     63.74 o 
  -1   6  39      252.23      216.88     54.66 o 
   0   6  39      127.14      155.21     62.69 o 
   1   6  39      225.92      200.88     54.87 o 
   2   6  39      161.59      168.84     56.02 o 
   3   6  39      387.19      273.87     54.15 o 
   4   6  39       75.27       39.23     54.12 o 
  -2   7  39      143.90      111.49     61.12 o 
  -1   7  39       16.81       42.51     53.73 o 
   0   7  39      298.58      169.37     68.24 o 
   1   7  39       16.87        7.99     61.70 o 
   2   7  39      152.64       99.10     58.45 o 
   1   1  40      224.83      250.85    111.48 o 
  -1   2  40      358.94      348.76     47.05 o 
   0   2  40       38.02       34.91     42.84 o 
   1   2  40      309.75      316.72     85.45 o 
   2   2  40        0.17      -25.42     58.80 o 
  -2   3  40        2.00        1.71     50.67 o 
  -1   3  40     1946.14     1960.84     53.12 o 
   0   3  40      909.90      892.93     44.59 o 
   1   3  40     1920.28     1963.76     57.90 o 
   2   3  40        7.87       -3.33     50.10 o 
   3   3  40       17.42       47.75     57.84 o 
  -3   4  40      288.79      283.21     63.21 o 
  -2   4  40      202.22      213.73     47.76 o 
  -1   4  40      506.59      526.91     50.01 o 
   0   4  40      888.98      965.68     49.94 o 
   1   4  40      558.78      622.87     51.67 o 
   2   4  40      205.73      211.40     47.48 o 
   3   4  40      280.72      256.38     47.13 o 
   4   4  40      124.98      118.00     52.05 o 
  -4   5  40      142.07      160.30     65.10 o 
  -3   5  40       94.97      107.66     47.18 o 
  -2   5  40      168.21      134.14     48.01 o 
  -1   5  40      684.55      848.41     60.10 o 
   0   5  40      583.89      608.72     41.87 o 
   1   5  40      710.99      737.10     48.35 o 
   2   5  40      159.23      144.95     46.03 o 
   3   5  40      123.38      105.87     48.74 o 
   4   5  40      161.96      172.46     60.69 o 
   5   5  40        0.06       10.09     56.15 o 
  -4   6  40      166.47      111.08     65.39 o 
  -3   6  40      271.42      268.47     74.14 o 
  -2   6  40      740.31      598.44     55.64 o 
  -1   6  40      117.40       85.37     47.59 o 
   0   6  40       14.50       19.84     52.66 o 
   1   6  40      136.45      100.33     49.45 o 
   2   6  40      729.52      720.96     66.33 o 
   3   6  40      255.57      154.15     57.91 o 
   4   6  40      154.34      158.67     61.62 o 
  -1   7  40      263.47      227.73     59.18 o 
   0   7  40     1736.54     1387.66    180.85 o 
   1   7  40      280.00      264.44     64.46 o 
   1   1  41      969.64      889.74     96.81 o 
  -1   2  41      999.95     1039.31     65.16 o 
   0   2  41     2276.93     2233.10     50.81 o 
   1   2  41      958.54     1035.05     91.37 o 
   2   2  41       26.28       24.27     47.73 o 
  -2   3  41       40.49       25.39     43.88 o 
  -1   3  41      147.30      147.38     43.42 o 
   0   3  41     1462.43     1519.24     52.03 o 
   1   3  41      157.81      194.69     39.88 o 
   2   3  41       82.28       89.30     47.35 o 
   3   3  41        1.19       17.00     43.40 o 
  -3   4  41      705.42      782.59     60.47 o 
  -2   4  41      830.80      924.16     56.01 o 
  -1   4  41      203.17      166.26     54.11 o 
   0   4  41      342.44      369.33     53.60 o 
   1   4  41      157.65      113.78     54.72 o 
   2   4  41      902.46      897.61     47.84 o 
   3   4  41      688.87      757.48     55.28 o 
   4   4  41      421.42      421.93     62.64 o 
  -4   5  41      192.31      232.57     62.68 o 
  -3   5  41      193.61      164.83     55.54 o 
  -2   5  41      809.16      801.87     60.12 o 
  -1   5  41      938.63      996.87     72.76 o 
   0   5  41       60.94       75.30     42.51 o 
   1   5  41     1043.68     1115.05     70.86 o 
   2   5  41      823.77      845.79     66.79 o 
   3   5  41      186.37      183.99     54.06 o 
   4   5  41      199.11      241.48     60.16 o 
   5   5  41      274.47      252.87     54.24 o 
  -3   6  41      456.84      348.86     58.98 o 
  -2   6  41        9.44       30.94     53.31 o 
  -1   6  41      795.48      784.90     55.25 o 
   0   6  41        1.06        3.02     46.24 o 
   1   6  41      837.51      876.61     60.00 o 
   2   6  41       11.80       21.50     56.53 o 
   3   6  41      396.64      312.35     65.85 o 
  -1   7  41      130.01       43.23     69.05 o 
   0   7  41        0.81       38.49     79.43 o 
   1   7  41      155.18       83.85     60.29 o 
   0   1  42       33.63       74.06     80.32 o 
   1   1  42      397.45      400.68     63.21 o 
  -1   2  42      128.70      112.92     55.76 o 
   0   2  42      674.58      655.77     49.39 o 
   1   2  42       94.07      110.96     62.36 o 
   2   2  42      959.36     1140.89     72.21 o 
  -2   3  42     1881.27     1997.89     79.50 o 
  -1   3  42      146.53      143.83     47.64 o 
   0   3  42     3814.62     3990.85     89.07 o 
   1   3  42      179.43      165.60     48.15 o 
   2   3  42     1862.67     1870.89     62.52 o 
   3   3  42       74.73       27.63     44.69 o 
  -3   4  42      185.86      159.49     51.46 o 
  -2   4  42      460.49      488.92     54.63 o 
  -1   4  42      459.49      505.74     57.67 o 
   0   4  42     1573.25     1678.29    116.37 o 
   1   4  42      467.54      491.42     48.05 o 
   2   4  42      505.68      565.25     55.88 o 
   3   4  42      156.11      127.44     47.46 o 
   4   4  42      271.26      315.59     64.19 o 
  -4   5  42      400.97      351.91     58.88 o 
  -3   5  42      335.84      291.59     56.44 o 
  -2   5  42      617.12      632.31     47.19 o 
  -1   5  42      376.52      376.94     57.62 o 
   0   5  42       74.61       83.48     45.87 o 
   1   5  42      365.91      405.20     60.34 o 
   2   5  42      631.52      622.27     51.35 o 
   3   5  42      300.90      271.24     58.67 o 
   4   5  42      361.81      278.88     56.85 o 
  -3   6  42      120.22       88.85     61.88 o 
  -2   6  42      318.15      298.05     61.95 o 
  -1   6  42      279.35      232.17     56.19 o 
   0   6  42      273.22      216.24     54.88 o 
   1   6  42      259.09      246.47     57.27 o 
   2   6  42      313.58      331.17     57.43 o 
   3   6  42      115.42       76.92     57.68 o 
   0   1  43     1271.69     1384.40     80.82 o 
   1   1  43      389.08      434.35     57.70 o 
  -1   2  43      376.07      473.11     65.34 o 
   0   2  43        4.46        8.18     39.49 o 
   1   2  43      346.09      377.81     57.27 o 
   2   2  43      590.78      688.29     66.93 o 
  -2   3  43      382.01      365.15     56.17 o 
  -1   3  43     1160.71     1209.85     52.68 o 
   0   3  43     1109.40     1047.45     65.49 o 
   1   3  43     1109.15     1134.36     50.44 o 
   2   3  43      342.48      264.54     55.83 o 
   3   3  43      304.11      361.91     57.20 o 
  -3   4  43      244.53      242.14     52.01 o 
  -2   4  43      597.41      542.70     49.61 o 
  -1   4  43      223.70      201.02     53.13 o 
   0   4  43     1719.98     1917.50     83.03 o 
   1   4  43      244.18      253.87     45.43 o 
   2   4  43      573.01      554.25     48.65 o 
   3   4  43      267.70      263.92     46.36 o 
   4   4  43      236.66      231.58     67.86 o 
  -4   5  43      281.45      218.58     48.50 o 
  -3   5  43      359.05      398.88     65.01 o 
  -2   5  43      722.50      698.82     46.87 o 
  -1   5  43      118.81      131.99     55.99 o 
   0   5  43      870.11      862.54     44.79 o 
   1   5  43      121.50       89.78     49.49 o 
   2   5  43      769.78      731.90     60.20 o 
   3   5  43      364.42      298.50     60.36 o 
   4   5  43      300.33      243.01     52.77 o 
  -3   6  43       29.01       43.41     52.62 o 
  -2   6  43      306.00      313.40     73.19 o 
  -1   6  43        5.26       13.54     48.82 o 
   0   6  43      356.45      318.04     54.53 o 
   1   6  43        6.33      -14.57     51.49 o 
   2   6  43      293.73      289.12     61.35 o 
   3   6  43       25.34       39.46     58.04 o 
   0   1  44       69.08       66.25    120.40 o 
   1   1  44      798.83      954.87     74.70 o 
  -1   2  44     2282.60     2524.34    131.01 o 
   0   2  44      592.03      711.12     52.32 o 
   1   2  44     2372.91     2602.77    190.63 o 
   2   2  44     1695.77     1862.67    109.52 o 
  -2   3  44      708.22      731.18     54.04 o 
  -1   3  44      239.82      216.03     46.83 o 
   0   3  44      168.64      154.85     57.71 o 
   1   3  44      214.42      230.25     51.64 o 
   2   3  44      606.64      627.78     54.53 o 
   3   3  44      307.94      425.59     57.79 o 
  -3   4  44      311.79      254.78     53.08 o 
  -2   4  44       24.69       39.52     50.14 o 
  -1   4  44     1515.90     1543.10     57.22 o 
   0   4  44       84.81       44.60     53.02 o 
   1   4  44     1362.98     1489.74     52.10 o 
   2   4  44       32.12       55.02     52.47 o 
   3   4  44      356.89      297.51     47.60 o 
   4   4  44      150.77      146.77     51.74 o 
  -4   5  44       88.09       51.35     50.02 o 
  -3   5  44      965.71      859.46     69.55 o 
  -2   5  44      146.98      138.89     61.26 o 
  -1   5  44      326.42      351.91     53.46 o 
   0   5  44        3.12      -15.47     43.17 o 
   1   5  44      348.86      368.69     62.25 o 
   2   5  44      137.79      108.23     64.49 o 
   3   5  44      999.24     1008.97     69.85 o 
   4   5  44       93.84       78.56     46.97 o 
  -3   6  44       86.13       45.52     69.59 o 
  -2   6  44      305.60      280.37     70.88 o 
  -1   6  44      144.40      169.41     59.05 o 
   0   6  44      321.41      307.78     71.97 o 
   1   6  44      150.60      145.18     56.80 o 
   2   6  44      284.44      204.20     53.85 o 
   3   6  44       78.41       57.44     55.00 o 
   0   1  45       69.08      106.53     71.12 o 
   1   1  45     1210.68     1355.59     77.61 o 
  -1   2  45       55.48       76.94     73.48 o 
   0   2  45      366.89      407.72     43.98 o 
   1   2  45       60.06        7.12     72.57 o 
   2   2  45     1593.92     1635.57    114.10 o 
  -2   3  45      162.32      170.92     46.17 o 
  -1   3  45       29.52       23.56     38.12 o 
   0   3  45     4607.96     4894.87     92.75 o 
   1   3  45       39.49       37.02     46.61 o 
   2   3  45      129.19      109.95     49.72 o 
   3   3  45      422.52      435.75     54.44 o 
  -3   4  45      281.04      302.83     54.90 o 
  -2   4  45       75.88       78.75     40.54 o 
  -1   4  45     1388.62     1457.43     57.51 o 
   0   4  45        3.71      -17.51     54.48 o 
   1   4  45     1334.72     1462.28     53.34 o 
   2   4  45      122.00      115.48     54.60 o 
   3   4  45      243.04      218.15     47.42 o 
   4   4  45      521.77      525.26     52.20 o 
  -4   5  45       30.47       34.47     51.49 o 
  -3   5  45      495.25      448.27     64.22 o 
  -2   5  45      104.13      110.39     54.90 o 
  -1   5  45      427.10      422.83     46.94 o 
   0   5  45      154.25      198.13     45.35 o 
   1   5  45      412.27      379.01     55.02 o 
   2   5  45      120.24      103.98     58.91 o 
   3   5  45      545.03      424.32     50.34 o 
   4   5  45       28.96       63.39     57.33 o 
  -2   6  45       95.84      100.11     79.34 o 
  -1   6  45      462.03      416.45     67.82 o 
   0   6  45       59.11       92.60     62.48 o 
   1   6  45      462.72      514.83     60.08 o 
   2   6  45       97.72       53.13     63.88 o 
   0   1  46      850.17      829.84     60.96 o 
   1   1  46     1205.51     1211.71     64.51 o 
  -1   2  46       15.36        4.85     62.99 o 
   0   2  46       18.94       21.96     45.34 o 
   1   2  46       13.27       -4.78     54.63 o 
   2   2  46      511.07      601.91     95.10 o 
  -2   3  46      311.01      404.33     53.43 o 
  -1   3  46      733.77      755.24     59.38 o 
   0   3  46     1926.00     2057.05     53.82 o 
   1   3  46      712.85      779.30     54.53 o 
   2   3  46      305.15      408.81     63.63 o 
   3   3  46       97.17       51.66     52.22 o 
  -3   4  46      262.56      262.46     49.38 o 
  -2   4  46      977.49     1006.39     56.43 o 
  -1   4  46      169.66      231.67     50.79 o 
   0   4  46       27.92       15.15     56.25 o 
   1   4  46      165.42      148.80     54.33 o 
   2   4  46      939.79      942.22     56.19 o 
   3   4  46      278.15      287.85     56.76 o 
   4   4  46      463.17      426.27     54.67 o 
  -4   5  46       68.71       54.97     55.03 o 
  -3   5  46       84.44       83.63     62.20 o 
  -2   5  46      352.78      380.84     55.86 o 
  -1   5  46      182.74      187.46     49.41 o 
   0   5  46      214.51      213.15     43.81 o 
   1   5  46      216.59      182.85     51.17 o 
   2   5  46      351.40      334.69     65.08 o 
   3   5  46       87.27       80.43     49.91 o 
   4   5  46       78.32       54.81     59.60 o 
  -2   6  46      114.81       15.31     72.84 o 
  -1   6  46       30.97       36.75     69.44 o 
   0   6  46      156.34      101.66     53.52 o 
   1   6  46       28.29        8.83     55.96 o 
   2   6  46      133.01       97.74     60.81 o 
   0   1  47       38.12       69.53     55.47 o 
   1   1  47       23.54       42.01     52.40 o 
  -1   2  47      412.91      399.11     54.40 o 
   0   2  47      338.00      350.49     52.48 o 
   1   2  47      442.31      457.43     60.40 o 
   2   2  47      101.51      138.47     74.41 o 
  -2   3  47      287.27      288.14     63.22 o 
  -1   3  47       47.62       41.68     54.75 o 
   0   3  47       19.67      -24.11     42.96 o 
   1   3  47       66.81       88.14     43.16 o 
   2   3  47      290.18      288.27     79.73 o 
   3   3  47      469.43      527.72     72.94 o 
  -3   4  47       53.65       71.71     61.68 o 
  -2   4  47      364.13      314.20     57.53 o 
  -1   4  47     1563.44     1521.40     63.53 o 
   0   4  47       15.45       29.42     61.86 o 
   1   4  47     1521.48     1490.23     65.26 o 
   2   4  47      337.64      356.03     65.33 o 
   3   4  47       56.46       82.18     61.28 o 
   4   4  47      216.51      175.87     57.77 o 
  -3   5  47      326.19      257.91     63.59 o 
  -2   5  47      375.85      359.54     59.41 o 
  -1   5  47      364.60      348.16     56.21 o 
   0   5  47      456.37      431.35     49.33 o 
   1   5  47      327.79      259.80     51.37 o 
   2   5  47      365.15      316.27     54.14 o 
   3   5  47      292.10      241.53     47.88 o 
  -2   6  47       95.07       82.81     68.35 o 
  -1   6  47      237.56      213.65     67.47 o 
   0   6  47      411.22      324.22     60.19 o 
   1   6  47      226.61      208.93     58.11 o 
   2   6  47       98.06       68.41     84.32 o 
   0   0  48      755.09      837.97    101.15 o 
   0   1  48      376.72      346.28     53.32 o 
   1   1  48      178.76      231.72     65.28 o 
  -1   2  48      770.66      784.45     63.79 o 
   0   2  48     1191.43     1310.24     59.83 o 
   1   2  48      655.76      747.04     53.50 o 
   2   2  48      515.85      640.36     84.27 o 
  -2   3  48     1324.87     1426.72     59.85 o 
  -1   3  48      730.95      719.07     55.22 o 
   0   3  48        4.69        3.97     39.36 o 
   1   3  48      722.91      769.65     52.32 o 
   2   3  48     1316.18     1336.83     59.80 o 
   3   3  48     2161.02     2351.71    138.86 o 
  -3   4  48       82.04      119.47     62.92 o 
  -2   4  48      120.63      139.72     55.73 o 
  -1   4  48     2012.52     2231.05     87.74 o 
   0   4  48      383.82      418.24     52.80 o 
   1   4  48     2075.24     2154.53     61.92 o 
   2   4  48      111.75       99.05     55.22 o 
   3   4  48       78.25       64.55     53.90 o 
   4   4  48       29.12        9.51     52.95 o 
  -3   5  48      213.10      219.51     62.85 o 
  -2   5  48       23.41       35.04     57.12 o 
  -1   5  48       46.11       58.29     63.80 o 
   0   5  48       10.55       31.29     51.14 o 
   1   5  48       69.97       64.97     57.00 o 
   2   5  48       22.06       13.63     50.39 o 
   3   5  48      231.72      217.00     56.63 o 
  -1   6  48      142.23      154.72     75.52 o 
   0   6  48      131.22      144.66     73.68 o 
   1   6  48      126.63      102.86     56.07 o 
   0   1  49        0.86       48.40     45.32 o 
   1   1  49      264.22      319.19     95.71 o 
  -1   2  49      274.69      252.30     60.30 o 
   0   2  49      853.86      947.04     63.89 o 
   1   2  49      228.17      304.03     62.03 o 
   2   2  49      322.42      368.94     83.64 o 
  -2   3  49      288.85      335.33     55.33 o 
  -1   3  49      492.23      487.04     63.54 o 
   0   3  49       92.30       69.21     52.77 o 
   1   3  49      467.19      491.65     54.63 o 
   2   3  49      270.53      286.33     48.33 o 
   3   3  49      168.22      146.31     53.70 o 
  -3   4  49       99.04       90.07     52.00 o 
  -2   4  49       87.67       46.46     61.81 o 
  -1   4  49      875.00      868.42     57.90 o 
   0   4  49       95.97       53.85     42.66 o 
   1   4  49      883.49      813.50     52.12 o 
   2   4  49       90.31      103.92     67.26 o 
   3   4  49      105.84      130.79     57.96 o 
   4   4  49      314.98      229.07     52.54 o 
  -3   5  49      254.75      161.11     66.46 o 
  -2   5  49      544.78      509.79     64.18 o 
  -1   5  49       81.79       57.81     66.69 o 
   0   5  49      203.77      191.94     50.99 o 
   1   5  49       88.88      101.42     62.71 o 
   2   5  49      524.82      438.62     59.83 o 
   3   5  49      217.87      162.43     56.10 o 
   0   6  49      217.41      210.31     68.71 o 
   0   1  50     1012.74     1180.63     65.88 o 
   1   1  50      957.75     1115.99     84.38 o 
  -1   2  50      560.62      570.26     70.73 o 
   0   2  50      161.38      161.79     50.60 o 
   1   2  50      560.88      596.87     58.42 o 
   2   2  50      262.48      308.58     86.53 o 
  -2   3  50      304.19      286.64     58.66 o 
  -1   3  50       69.84       65.67     62.23 o 
   0   3  50     2442.74     2648.69     66.34 o 
   1   3  50       82.98       61.17     62.96 o 
   2   3  50      360.40      401.47     52.42 o 
   3   3  50        2.67       -8.76     49.01 o 
  -3   4  50       80.00       68.22     58.75 o 
  -2   4  50      723.08      693.40     62.11 o 
  -1   4  50       33.06       29.34     53.90 o 
   0   4  50     2032.49     1954.23     60.44 o 
   1   4  50       33.20       34.95     51.81 o 
   2   4  50      630.67      598.23     62.03 o 
   3   4  50       80.71       92.88     59.82 o 
   4   4  50      159.60      156.85     53.12 o 
  -3   5  50       47.90       50.01     64.04 o 
  -2   5  50      261.75      232.11     56.96 o 
  -1   5  50      568.48      630.88     72.03 o 
   0   5  50      699.68      572.43     66.49 o 
   1   5  50      569.93      507.61     63.14 o 
   2   5  50      236.58      184.20     58.73 o 
   3   5  50       45.74        6.68     72.93 o 
   0   1  51      743.58      793.28     56.14 o 
   1   1  51      317.28      437.47     69.99 o 
  -1   2  51      139.37      137.98     57.07 o 
   0   2  51      128.59      128.40     48.79 o 
   1   2  51      114.21       69.87     69.47 o 
   2   2  51        8.37       33.50     68.18 o 
  -2   3  51      603.67      599.32     67.93 o 
  -1   3  51      256.42      258.84     63.50 o 
   0   3  51      869.05      898.71     53.21 o 
   1   3  51      266.62      297.60     48.39 o 
   2   3  51      513.83      503.33     61.11 o 
   3   3  51       29.95       53.31     62.06 o 
  -3   4  51      316.79      297.34     54.53 o 
  -2   4  51      279.67      266.10     59.97 o 
  -1   4  51      120.01      166.91     55.96 o 
   0   4  51      342.85      335.39     62.97 o 
   1   4  51      148.19      155.68     57.14 o 
   2   4  51      307.20      242.41     64.36 o 
   3   4  51      323.26      278.03     53.08 o 
   4   4  51       11.71       22.81     62.19 o 
  -2   5  51       82.09       43.17     60.27 o 
  -1   5  51      118.58      147.89     66.83 o 
   0   5  51       16.20       18.82     51.29 o 
   1   5  51      132.71      140.54     65.18 o 
   2   5  51       87.41       32.71     57.41 o 
   0   0  52      223.11      321.81     67.79 o 
   0   1  52        5.93      -27.33     61.18 o 
   1   1  52       20.25       39.19     56.72 o 
  -1   2  52      424.65      442.80     51.64 o 
   0   2  52      502.12      505.59     59.39 o 
   1   2  52      436.91      430.08     64.88 o 
   2   2  52       36.68       20.16     58.61 o 
  -2   3  52       54.41       86.46     66.27 o 
  -1   3  52      335.60      376.82     55.74 o 
   0   3  52      120.10      100.91     51.96 o 
   1   3  52      352.82      344.64     65.13 o 
   2   3  52       54.66       61.51     52.76 o 
   3   3  52        6.50       18.14     62.02 o 
  -3   4  52      306.03      230.79     53.13 o 
  -2   4  52       11.76       -1.86     54.74 o 
  -1   4  52      454.32      479.95     58.36 o 
   0   4  52       72.60       64.40     49.93 o 
   1   4  52      397.73      383.22     60.43 o 
   2   4  52        8.05       -2.62     59.16 o 
   3   4  52      290.08      272.10     61.84 o 
  -2   5  52        1.13      -12.60     56.38 o 
  -1   5  52      471.84      472.40     63.94 o 
   0   5  52      253.57      196.45     53.44 o 
   1   5  52      431.78      410.44     68.09 o 
   2   5  52        0.88      -13.40     63.02 o 
   0   1  53     1317.71     1394.84     92.35 o 
   1   1  53       10.69       -9.32     56.18 o 
  -1   2  53      316.92      401.22     63.74 o 
   0   2  53     1495.93     1592.35     61.15 o 
   1   2  53      342.46      362.27     65.52 o 
   2   2  53      168.44      171.79     65.58 o 
  -2   3  53      249.44      254.24     57.81 o 
  -1   3  53     1037.47     1056.74     59.37 o 
   0   3  53      108.24      140.77     51.99 o 
   1   3  53      994.45     1065.66     76.58 o 
   2   3  53      244.87      227.19     63.26 o 
   3   3  53      133.39      101.51     59.72 o 
  -3   4  53      115.77      101.88     49.77 o 
  -2   4  53      249.19      215.59     61.77 o 
  -1   4  53      122.25       94.28     55.44 o 
   0   4  53      574.23      717.68     90.61 o 
   1   4  53      139.71      110.75     55.66 o 
   2   4  53      214.30      108.41     65.26 o 
   3   4  53       91.09       86.97     58.45 o 
  -1   5  53      102.48       62.62     68.31 o 
   0   5  53      681.11      611.85     66.28 o 
   1   5  53       97.71       93.49     62.24 o 
   0   1  54       83.04       82.69     49.22 o 
   1   1  54        0.93       16.53     45.69 o 
  -1   2  54      742.30      697.36     64.07 o 
   0   2  54      157.33      187.36     60.30 o 
   1   2  54      676.66      667.57     74.71 o 
   2   2  54      130.16      106.39     61.06 o 
  -2   3  54      260.25      238.85     55.84 o 
  -1   3  54      267.13      240.71     62.99 o 
   0   3  54       17.86       22.79     51.60 o 
   1   3  54      269.59      284.54     69.53 o 
   2   3  54      283.20      254.00     59.82 o 
   3   3  54       21.44       23.69     56.23 o 
  -3   4  54      260.39      180.05     50.09 o 
  -2   4  54       76.78       98.00     60.58 o 
  -1   4  54       16.43       43.23     55.76 o 
   0   4  54      326.97      364.46     69.85 o 
   1   4  54       15.32       19.40     49.28 o 
   2   4  54       72.03       66.89     59.83 o 
   3   4  54      272.64      211.69     58.18 o 
  -1   5  54        0.08      -25.98    166.33 o 
   0   5  54       35.03      193.20     79.59 o 
   1   5  54        1.97       -7.15    119.33 o 
   0   1  55      389.52      462.16     52.82 o 
   1   1  55      863.41      815.32     58.70 o 
  -1   2  55      606.57      531.47     62.10 o 
   0   2  55      177.85      177.05     60.01 o 
   1   2  55      654.11      710.35     58.15 o 
   2   2  55     1681.14     2013.90    125.36 o 
  -2   3  55      448.97      372.57     59.00 o 
  -1   3  55     1453.83     1404.26    126.02 o 
   0   3  55       82.56       67.93     53.22 o 
   1   3  55     1354.75     1313.60     81.22 o 
   2   3  55      492.07      433.01     63.62 o 
   3   3  55        2.80        2.55     48.24 o 
  -2   4  55      204.12      243.82     58.11 o 
  -1   4  55      271.44      203.97     58.03 o 
   0   4  55      513.21      477.91     61.95 o 
   1   4  55      262.33      195.47     57.81 o 
   2   4  55      175.51      140.31     54.63 o 
   0   0  56      328.69      267.54     87.32 o 
   0   1  56      146.66      171.90     45.02 o 
   1   1  56       36.36       12.08     54.56 o 
  -1   2  56      115.12       90.90     67.04 o 
   0   2  56       50.77      102.32     51.96 o 
   1   2  56      136.44       85.38     62.25 o 
   2   2  56      313.52      273.02     55.85 o 
  -2   3  56      479.99      436.95     58.87 o 
  -1   3  56      179.47      155.86     65.04 o 
   0   3  56      222.54      272.46     52.62 o 
   1   3  56      168.06      123.37     70.57 o 
   2   3  56      509.10      505.10     67.64 o 
   3   3  56       17.98        6.20     45.02 o 
  -2   4  56      215.47      152.55     54.70 o 
  -1   4  56       61.08       51.75     61.80 o 
   0   4  56       28.99       34.90     71.21 o 
   1   4  56       40.21       32.07     56.88 o 
   2   4  56      235.61      168.75     63.22 o 
   0   1  57      439.48      541.78     50.59 o 
   1   1  57       21.50        4.71     56.18 o 
  -1   2  57      597.68      665.77     73.07 o 
   0   2  57      790.43      855.88     71.69 o 
   1   2  57      568.68      538.98     67.89 o 
   2   2  57      482.96      413.97     53.55 o 
  -2   3  57      114.44       98.65     60.84 o 
  -1   3  57      124.66      146.47     66.48 o 
   0   3  57      154.08      141.73     59.21 o 
   1   3  57      171.30      153.17     61.27 o 
   2   3  57      108.15       97.95     54.00 o 
   3   3  57       34.63       25.11     51.35 o 
  -1   4  57       51.92       96.20     66.59 o 
   0   4  57      212.98      227.67     67.23 o 
   1   4  57       69.85       57.98     62.56 o 
   0   1  58       47.18       29.25     44.33 o 
   1   1  58      850.64      807.59     55.12 o 
  -1   2  58      128.79      101.02     63.53 o 
   0   2  58      124.53      137.10     64.00 o 
   1   2  58      156.16      211.09     78.91 o 
   2   2  58       60.22       66.24     53.11 o 
  -2   3  58      223.69      206.74     52.24 o 
  -1   3  58       38.21       65.65     70.07 o 
   0   3  58      412.67      376.65     63.13 o 
   1   3  58       39.77       43.53     64.73 o 
   2   3  58      219.92      260.41     63.50 o 
  -1   4  58       41.39       35.32     97.98 o 
   0   4  58      319.40      330.13     70.29 o 
   0   1  59      619.22      641.95     54.61 o 
   1   1  59      447.92      426.89     59.00 o 
  -1   2  59      303.66      291.75     67.33 o 
   0   2  59       14.73       43.21     62.94 o 
   1   2  59      285.90      289.98     56.18 o 
   2   2  59       32.24       54.24     47.50 o 
  -2   3  59      176.24      174.80     63.43 o 
  -1   3  59      194.58      164.80     66.24 o 
   0   3  59      168.23      107.00     61.26 o 
   1   3  59      177.14      160.81     57.97 o 
   2   3  59      144.15       84.18     51.13 o 
   0   0  60     2299.41     2604.23    126.98 o 
   0   1  60      100.29       91.20     52.91 o 
   1   1  60        3.08       12.37     48.04 o 
  -1   2  60     1212.92     1026.93     96.50 o 
   0   2  60      677.39      556.58     63.01 o 
   1   2  60     1223.67     1101.03     61.15 o 
   2   2  60        4.53       13.10     54.66 o 
  -1   3  60       86.30       79.83     66.40 o 
   0   3  60        6.99       38.82     66.42 o 
   1   3  60       70.15       94.75     60.67 o 
   0   1  61        2.56       45.50     49.43 o 
   1   1  61       57.21       63.82     56.49 o 
  -1   2  61        0.75        2.51     60.91 o 
   0   2  61      150.28      175.33     81.36 o 
   1   2  61        0.85       24.83     51.69 o 
   2   2  61      364.64      219.17     54.03 o 
   0   3  61      432.55      346.18     77.25 o 
   0   1  62       92.70      112.23     55.65 o 
   1   1  62     1031.12      971.07     89.17 o 
  -1   2  62      149.31      128.36     61.48 o 
   0   2  62       29.95       25.54     72.71 o 
   1   2  62      143.91      129.40     65.93 o 
   0   1  63      150.67      126.54     54.36 o 
   1   1  63       24.52       -5.73     61.29 o 
   0   2  63      108.03       57.22     55.66 o 
   0   0  64     1550.08     1416.19    178.60 o 
   0   1  64      106.17       51.36     58.28 o 
   1   1  64        3.42       50.38     74.23 o 
                                                 
